# Supplementary material for: Reconstruction of enterprise debt networks based on compressed sensing
Source: Sci Rep. 2023 Feb 13;13:2514. doi: 10.1038/s41598-023-29595-9 (PMC9925773; doi:10.1038/s41598-023-29595-9)
Supplement: Supplementary file 1 — Supplementary Information. [file 41598_2023_29595_MOESM1_ESM.xlsx]

## Sheet: A
This is the matrix A in formula (2)
0	0	0.0536159	0	0.055638	0.068265	0.0520318	0.0660614	0	0.0750637	0.0647247	0.0644447	0.055091	0	0	0.0508952	0.0686567	0	0.0639727	0.0594581	0	0	0	0.0621378	0	0	0	0	0	0.0624707	0	0.0675525	0.0634688	0	0.0574284	0	0	0	0.0568743	0	0	0	0	0	0	0	0	0.0494325	0.0557609	0
0	0	0	0	0	0	0	0	0	0	0	0	0	0.0524652	0	0	0.0757178	0	0	0	0	0	0.0622884	0	0	0	0	0	0.0731543	0	0	0	0.0900007	0	0	0	0	0	0.0768282	0	0.0675543	0	0	0	0	0.0717669	0	0	0	0.068497
0	0	0	0	0.0620577	0	0	0	0	0.0779051	0	0	0.0693364	0.0473901	0	0.0620557	0	0.0739776	0	0.0566404	0	0	0	0	0	0	0	0	0.0815041	0	0	0	0	0	0	0	0.0690799	0	0	0	0	0.075078	0.0491983	0	0.0655761	0.0703378	0.135531	0.0589592	0	0.0531454
0	0	0.0528314	0	0	0	0.0730873	0.0511002	0.0531849	0	0	0	0	0	0.0911567	0	0.0540654	0.072164	0	0	0.0693164	0	0	0	0	0.0571273	0	0	0	0.0503271	0	0.0528328	0	0	0	0	0	0	0	0	0.0624194	0	0	0	0.0603245	0.0741284	0	0.065157	0	0
0	0	0.0593642	0	0	0	0	0	0	0	0	0.073067	0	0	0	0	0	0.0629084	0	0.0439761	0	0	0	0	0.0578934	0.0779466	0	0	0.0879907	0.0629083	0	0	0	0	0.0534667	0	0	0.0618586	0	0	0	0	0.05342	0.0597425	0	0	0.133723	0	0	0
0	0	0	0.0703587	0.0578395	0	0	0	0.0581867	0	0	0	0	0	0	0	0.0512374	0	0	0.0423169	0	0.0723065	0.0693895	0	0	0	0	0.0743778	0	0.0645929	0	0	0.064454	0	0.0641083	0.0402023	0	0	0	0	0	0	0.0581607	0	0	0	0.0971048	0.0493371	0	0.0560581
0	0	0.0571297	0	0	0.0622825	0	0	0	0.0821641	0	0	0	0	0	0	0.0618686	0	0	0	0	0	0	0	0	0	0.0854889	0	0	0	0	0.0673313	0	0	0.0575859	0.0560894	0	0	0	0.0920149	0.073266	0	0	0	0.064474	0	0	0.0498354	0	0
0	0	0	0	0	0	0	0	0.0541435	0	0	0	0.0701476	0	0	0	0	0	0.0576197	0	0.0780617	0.0657472	0	0	0	0.0732185	0.0765687	0	0	0	0.0603065	0.0687558	0	0.0637229	0.0528357	0	0	0	0.0679938	0	0	0	0	0.0441061	0	0	0	0	0	0
0	0	0	0	0	0.0561418	0	0	0	0	0.0558794	0	0.0695522	0.0663179	0.0833257	0	0.0735381	0.0581654	0.0624248	0.0579295	0.0608406	0.0556233	0.0627862	0	0	0	0	0.0727324	0	0.0655249	0.061533	0	0	0	0	0	0.0640676	0	0	0	0.052613	0	0.047974	0	0.0554509	0	0	0	0	0
0	0	0	0	0	0	0	0	0.0598838	0	0.0621217	0	0.0545144	0	0	0	0	0	0	0.0538512	0	0.050824	0	0.0546119	0.0638122	0	0	0	0	0	0.057579	0	0.0718163	0	0	0	0.0697686	0.068239	0	0	0.0661471	0	0	0	0.0788748	0	0	0.0551849	0	0.0492908
0.0949971	0	0.0499388	0	0	0	0	0.0508691	0	0.0774014	0	0	0	0	0	0.0502548	0	0.0515114	0	0	0	0.0717014	0	0.0612453	0	0.0668928	0	0	0.078342	0.0691981	0	0.0742131	0	0.086269	0.0718059	0.0448009	0	0	0.0596759	0	0	0.0778906	0	0	0	0	0	0.0579971	0	0.0470236
0	0.0476135	0.0527279	0.0686297	0.0536517	0.0510523	0.0639672	0.0620629	0	0.0676093	0.0529289	0	0	0.0610882	0	0.0529938	0	0	0.0654774	0.0598384	0	0	0	0	0.0690199	0.0650141	0.0887258	0	0	0	0	0	0	0	0	0	0	0.066402	0	0	0	0	0.0532813	0	0	0.0633748	0	0	0.0663215	0
0	0.0536809	0	0	0	0	0.0573826	0	0.0482884	0.0648463	0.0591169	0	0	0.0669597	0	0.063245	0.0634484	0	0.0689663	0	0	0	0.0628328	0	0	0.0556703	0	0	0	0	0.058159	0	0.0819118	0	0	0.0575643	0	0	0.0669897	0	0	0	0	0	0	0.0599481	0	0.0621956	0	0
0	0	0	0.0615456	0.046183	0.067868	0	0	0	0	0.0676462	0.0714833	0	0	0	0	0	0	0.049651	0	0.0667986	0	0	0.0470791	0.0745567	0	0	0	0	0	0.0565245	0	0	0	0	0	0	0.0739098	0.068831	0	0.0634698	0	0	0	0	0	0	0.0522084	0.0750388	0.0685764
0.0976142	0	0	0	0.0597716	0.0640276	0	0.0526324	0.049924	0	0	0	0	0	0	0.0567369	0	0.0597066	0	0	0	0	0	0	0	0	0	0	0	0	0	0	0	0.0706757	0	0.0496338	0.0612764	0	0.071883	0.0897838	0	0	0.0553694	0.054007	0	0.0521678	0	0	0	0.0640908
0	0.0575278	0.0590252	0	0	0.052351	0.0557202	0	0	0	0.0560911	0.0741465	0	0.054086	0	0	0	0	0.0494635	0.0583511	0.0587563	0	0.0578155	0.0620177	0	0.0788464	0	0.0822263	0	0	0	0	0	0	0	0.0423963	0	0	0	0	0.0553011	0.0760187	0	0	0.0619331	0	0	0.060406	0	0
0	0	0	0	0	0	0.0560228	0	0.0485478	0	0	0.0597921	0	0	0.0977463	0	0	0	0	0	0	0.0605534	0	0	0	0.054278	0.0810368	0	0	0.0586801	0	0	0.0887368	0	0	0	0.0625153	0	0	0	0	0	0	0.0582472	0	0	0.120415	0	0.059783	0
0	0.0534605	0	0	0.0556168	0	0	0	0	0	0	0.0657498	0	0.0472566	0	0	0.0524507	0	0.0636039	0	0.0706335	0	0	0	0	0	0.099722	0	0	0.0576161	0	0	0	0	0	0.0526121	0	0	0	0	0.0583453	0	0.0537581	0.0529391	0.0754061	0.0625564	0	0	0	0
0	0.0504794	0	0	0	0	0.0556738	0	0.0602677	0.083483	0	0	0	0	0	0	0	0	0	0	0	0	0.051512	0.0670962	0.0722777	0	0.100959	0	0	0	0	0	0.0856404	0.0650577	0.0553403	0	0	0	0	0	0	0	0	0.0432899	0.0548486	0	0.107145	0	0	0.0675752
0	0.050374	0	0	0	0	0.0740065	0.0699565	0	0	0	0	0	0.0677281	0	0	0	0	0	0	0.0676161	0.0681256	0.0689124	0.0646618	0	0	0	0	0	0	0.0556835	0.0610851	0.0873569	0	0	0	0	0.0786783	0	0	0	0.0908644	0	0	0.0640252	0.0634905	0	0.0640571	0	0
0.0849329	0	0	0.0517437	0.0507192	0	0.059326	0.0523647	0	0	0	0	0	0	0.0988746	0.0520061	0	0	0.0659528	0	0	0	0	0	0	0	0	0	0.0697646	0.0527029	0.0807945	0	0.0691526	0	0	0.0413151	0.0541865	0	0	0.101402	0.0608831	0	0.0593901	0	0.0577503	0	0	0	0	0.0648952
0.0931872	0.041139	0	0.0642355	0	0	0	0	0	0.0827572	0	0.0667229	0	0.0537083	0	0	0	0.0715205	0	0	0	0	0.0594355	0	0	0	0	0.0695151	0.0721927	0	0	0.0736517	0	0	0.0625985	0.0407115	0	0	0	0.0794476	0	0	0	0	0	0	0	0	0	0.0667819
0	0	0	0.0545293	0.0500471	0.0710754	0	0	0.0509927	0	0	0	0	0.0564596	0	0.0589122	0	0	0	0	0	0	0	0	0.0788855	0	0	0	0	0	0.0659465	0.0564086	0	0.0772567	0.0505847	0.0437292	0.0624859	0	0	0	0	0.0710813	0	0.0469531	0	0.061922	0	0.0569537	0	0.0596613
0.0693489	0.0470951	0.0464164	0	0.0456047	0.0621701	0	0	0	0	0	0	0	0	0	0	0.0716293	0.0554005	0	0	0	0	0	0	0	0	0	0	0	0	0.0722704	0	0	0	0.0635411	0	0	0	0	0	0.0624685	0	0	0.0557641	0.0660056	0.0679942	0	0	0	0
0	0.0522563	0	0	0	0.0613177	0	0.0644779	0	0	0	0.0548558	0.0603656	0.0519565	0	0.0471347	0	0	0	0.0427894	0	0	0.069092	0.0613199	0	0.063835	0	0.0824989	0	0	0.0744197	0	0.0620924	0	0	0	0	0.0867302	0	0	0	0	0.0530174	0	0	0	0	0	0	0
0	0.0493855	0.0459916	0	0.0481683	0	0	0	0.0516401	0	0	0	0	0	0	0.047901	0	0	0	0.0487507	0	0	0	0	0	0	0	0.0757417	0.0864421	0.0595061	0	0	0	0.0802245	0	0.0545711	0	0	0	0	0	0	0	0	0	0.0538716	0	0	0	0
0.0964026	0	0.0625574	0	0.0465145	0	0	0.0635956	0.0507961	0	0	0.055165	0.0696108	0.0584081	0	0.0544533	0.0533768	0	0	0.0507598	0	0.0504173	0.0552139	0	0	0	0	0.0880215	0	0	0	0.0552575	0	0	0	0.0562854	0.0640538	0	0	0	0	0	0	0	0	0	0	0	0.0710944	0
0.0753655	0	0.0475852	0	0.0577258	0	0	0	0.0448334	0	0	0	0	0.0532627	0	0.062134	0	0	0.056641	0.0435546	0	0.0621979	0	0.0640526	0.0604942	0	0	0	0.100255	0.0618352	0	0.0623992	0	0.0930711	0	0.0562491	0	0.0742612	0.053602	0	0	0	0.06657	0	0	0	0	0	0.0743323	0.057167
0	0.0405213	0	0.0667366	0	0	0	0.060741	0.0547081	0.0700874	0.0600082	0	0	0	0.0999426	0.0628063	0.0542173	0.057858	0	0	0.07838	0	0.0673452	0	0	0	0.0775254	0	0	0.0532694	0	0	0	0.0660172	0	0	0	0.0669341	0	0.104515	0	0.0878569	0.0469961	0.048216	0	0	0	0	0.0670428	0
0	0.0507921	0	0	0	0.055796	0.0701925	0	0.0561301	0	0	0	0	0	0.0850487	0	0	0	0	0.051053	0	0.0569827	0.0610903	0	0	0	0	0	0	0	0.0737901	0	0	0	0.0571027	0	0.0641969	0.060308	0.0639455	0	0.060158	0.0708844	0.0466127	0	0	0	0.134942	0.0653001	0.0685823	0
0	0	0	0.0717008	0	0	0	0	0	0	0	0.064291	0	0.0577061	0	0	0.0680859	0.0552631	0.0690076	0	0	0	0	0	0	0.0676987	0	0	0	0	0	0	0	0	0	0	0	0.0626835	0.0732503	0	0	0	0.0679499	0.0427153	0.0588721	0	0	0	0	0
0	0.0589835	0	0	0	0	0.0731321	0.0549004	0	0	0.0668845	0.0529906	0.0667662	0	0	0	0	0	0	0	0	0.0716627	0.0572335	0	0	0	0	0.0771282	0	0	0.0799207	0	0	0	0	0	0	0	0	0	0	0.0738161	0	0.0521289	0	0.0528341	0.139192	0	0.0685436	0
0	0	0	0.058484	0	0	0.0601068	0	0	0	0.0533627	0	0.0775802	0	0	0	0	0	0	0	0	0.0731999	0	0	0.0714544	0	0	0	0	0	0	0.068136	0	0.0904081	0	0	0	0	0	0.101847	0	0.0645048	0	0.0488892	0.0617612	0.0670863	0	0	0.065497	0
0	0	0.0496149	0	0.0504743	0	0	0.0695311	0	0	0	0.0546267	0	0	0	0.0497713	0.0731883	0	0	0.0447051	0.0773608	0	0	0.0473084	0	0	0.104095	0	0	0	0	0	0	0	0	0.053155	0	0	0	0	0	0.0804195	0.0634196	0	0	0	0	0.0545872	0	0
0	0.0440417	0	0	0.0576978	0.0707097	0.0672945	0	0	0	0	0	0	0.0542459	0	0	0.0630549	0	0	0	0.0800059	0	0	0.0509612	0	0	0	0.0788124	0	0	0	0.066655	0	0	0	0.0475568	0.0788782	0.0759175	0	0	0	0	0.0464825	0	0.0636015	0	0.131946	0.0467941	0	0
0	0.0596919	0	0	0	0.0658594	0.0511592	0	0	0	0.0689797	0	0	0	0	0.0651529	0	0.0710022	0.0657483	0.0535262	0	0	0	0	0.0706691	0	0	0	0	0	0	0	0	0	0	0	0	0	0.077906	0	0.0557198	0.0809908	0	0.0585088	0	0	0	0	0.0716156	0
0	0	0	0.0526209	0	0	0	0	0	0	0	0	0	0	0	0	0.0513654	0	0.0664406	0	0	0	0	0	0	0.0794316	0	0	0.0908469	0	0.0612742	0.0510759	0.0785191	0.0880142	0	0.0579308	0	0	0	0.0783794	0	0	0.0631586	0	0	0	0	0	0.0529572	0.0570133
0	0	0.0498942	0	0	0	0	0.0608799	0.0516967	0	0.0529575	0	0.05971	0	0	0.0545921	0	0	0.0698347	0	0	0.0612036	0.0692825	0.0489632	0	0	0	0	0.100427	0	0	0	0	0.0731163	0.0609361	0	0	0	0	0	0	0	0	0	0	0	0	0	0.0743179	0.0508514
0	0	0.0551494	0.0701199	0.0589031	0	0.0578081	0	0	0	0	0.0612745	0.074653	0	0.0802114	0.0535988	0	0	0	0	0.0761205	0	0	0	0.0603492	0	0	0.0676873	0.0752359	0.0517614	0	0	0	0	0	0	0.0683275	0	0	0.0944895	0.0729648	0	0	0	0	0.0625843	0	0	0	0.0600671
0	0.0475282	0	0.0621517	0	0	0	0.053329	0	0	0.0481057	0	0	0	0.0909982	0	0.064099	0.05591	0	0.0615986	0.0687974	0.0682913	0	0.0576238	0.062368	0	0	0.0844935	0	0	0	0.0561872	0	0	0	0	0	0	0	0	0	0	0	0.0536977	0	0	0	0	0.071214	0
0.0853902	0	0	0	0	0.0624348	0	0	0.0542322	0	0	0.0626704	0	0	0	0	0	0	0	0	0	0	0	0.0605229	0.0597217	0	0	0	0	0	0	0.0540014	0	0	0	0.0422104	0	0.0793637	0	0	0	0	0	0	0	0	0	0.0483508	0	0
0	0.0411334	0	0.0639748	0.0478236	0.0563138	0.0730887	0	0.05066	0	0	0	0	0	0.0830387	0	0	0	0.0662492	0.0610292	0	0	0	0.060397	0	0.0618727	0	0	0.0838451	0.0579538	0	0	0	0	0.0578949	0.0554796	0	0	0.0761279	0	0	0	0	0.0562358	0.0569798	0	0	0	0.0578988	0
0	0	0.047475	0	0	0	0	0	0	0	0.0478058	0	0	0	0	0	0	0.0648457	0	0	0	0	0.0647288	0	0	0	0.103023	0	0	0	0	0	0	0.0763044	0	0	0	0.0770447	0	0.0891587	0.0647125	0	0	0.0574448	0	0	0	0.0477962	0	0
0.0686768	0	0	0.0665307	0.046314	0.0723351	0	0.0570139	0	0.0670559	0	0	0.0611766	0	0	0	0	0.0733735	0	0	0	0.0512933	0.0610416	0.0647659	0	0	0	0	0	0.0567573	0	0	0	0	0	0	0.0667979	0	0	0.0767253	0	0	0	0	0	0	0	0	0	0
0	0.0523072	0	0	0	0	0	0	0.0586176	0	0	0	0	0	0.0889873	0	0	0.0619505	0	0	0	0.0598699	0	0	0.0585126	0	0	0	0	0	0.0619447	0	0	0.0698622	0.0517235	0	0.0747584	0	0	0	0	0.0807402	0.0518121	0.0569524	0	0	0	0	0	0.0568181
0.0741961	0	0.0527203	0	0	0	0	0	0	0	0	0.0629727	0	0	0	0	0	0	0	0	0.0726951	0	0	0	0.0823231	0.0742361	0	0.0709976	0	0.0532598	0	0.0644568	0	0	0	0	0.0784999	0	0.0607329	0	0	0	0.0634294	0	0.0541162	0	0	0.0554476	0	0.0524874
0.0775155	0	0.0473043	0.058468	0	0	0	0	0	0.0841127	0	0	0.0690612	0.0534823	0	0	0	0	0	0	0	0	0	0	0	0.0702316	0.0970967	0	0	0	0.0798538	0	0.0787269	0	0	0.0530347	0	0.0676695	0	0	0.0549512	0	0	0.0537993	0	0.0515891	0	0	0	0
0	0	0.0488835	0	0	0	0	0.0528571	0	0.0831029	0.0616618	0	0.0780866	0.0479716	0	0.0553558	0	0.0544426	0	0.0533972	0.0746169	0	0	0.0652354	0	0.0537003	0	0	0	0	0	0	0	0	0.0681031	0	0	0	0.0565452	0.0922364	0.0690261	0.0698544	0	0	0	0	0	0	0	0
0.0823729	0.047101	0.0617746	0	0	0	0	0.0576272	0.0432661	0	0.0630206	0.055747	0	0	0	0	0	0	0.0589466	0.0564745	0	0	0	0	0	0	0.0857585	0	0	0.0616358	0	0	0.0781232	0	0.0492735	0.054472	0	0	0	0	0	0	0	0.056363	0	0	0	0	0	0
0	0.0548877	0	0.0581699	0.0492493	0	0	0	0	0.084411	0.0587046	0	0.0643484	0.0495071	0.10067	0	0	0	0	0	0	0	0	0	0.0576623	0	0	0.0757673	0	0	0	0	0	0	0.0656708	0	0.0611072	0	0.0688141	0	0	0	0	0	0	0.0643475	0	0	0	0

## Sheet: B
This is the matrix B in formula (2)
0.0723091	0.0798528	0	0	0	0	0	0	0	0	0	0	0	0	0	0.0769568	0	0	0	0	0	0.0539256	0	0	0.0724015	0	0	0	0	0
0	0	0	0.06113	0.0604263	0	0	0	0	0	0.0845274	0.047169	0	0	0.0958625	0	0	0	0	0	0	0	0.0453959	0.0833129	0	0	0	0.0481715	0.0434905	0.073613
0	0	0	0	0	0	0	0.0558379	0	0	0	0.0608138	0.0861022	0.0673183	0	0	0	0	0.0757183	0	0	0	0	0	0.0569262	0	0.0650074	0	0	0
0	0	0.10639	0.0629449	0	0	0	0	0	0	0.0877251	0.0649109	0	0	0	0	0	0	0	0.0605673	0.141953	0	0	0	0	0	0	0	0.0510035	0
0	0	0.119946	0	0.0611058	0	0	0	0	0	0.0739997	0	0	0.0511072	0	0	0	0	0	0.0653643	0	0	0	0	0.062987	0	0	0.0446437	0	0.0608276
0.0658014	0	0	0	0	0	0.0646501	0.0643424	0.0937151	0	0	0	0.0926344	0	0	0.0889249	0	0	0.0897692	0	0	0.0503419	0.0561708	0	0.0620636	0	0	0	0	0
0	0	0	0.0524418	0.0451641	0	0	0.0614406	0	0	0.0936202	0	0	0.0621126	0	0	0	0	0	0	0	0	0	0	0	0	0.06593	0.0446775	0	0
0.0849793	0	0	0	0	0	0	0	0.0720681	0	0	0	0	0	0.0747006	0	0	0	0.0936915	0.0551954	0.169529	0.0472392	0	0.0735899	0	0	0	0	0.0556384	0
0	0	0	0.0587397	0	0	0	0.0584617	0	0	0	0.0470107	0	0.0514593	0	0	0.0626966	0	0	0.0544753	0	0.058267	0.0458117	0	0.0670339	0	0	0	0	0.0747567
0.0775852	0	0	0	0.0602786	0	0	0	0	0	0	0	0	0	0	0	0	0.0663006	0.0936621	0	0	0	0	0.0801174	0	0	0	0.0531373	0.0441477	0
0	0.0832228	0	0	0.0598356	0	0.0785309	0	0	0	0	0.0525421	0	0	0	0	0	0	0	0.0543128	0	0	0	0.0626736	0.0693338	0.0714103	0	0	0	0
0	0	0	0	0	0	0	0	0	0	0	0	0	0.0658707	0	0	0	0.0668437	0	0.0625015	0	0	0.0546863	0	0	0	0	0.0454727	0	0
0	0.0725906	0.135506	0.0570429	0.0606724	0	0	0	0.0718171	0	0	0	0	0	0	0	0	0	0	0.063318	0	0.055288	0.0605857	0	0.059244	0	0.057712	0	0.046303	0
0.0695631	0.0749393	0	0	0	0	0.0774346	0	0	0	0	0	0	0	0	0	0.0619033	0.0653714	0	0.0663915	0	0.0549782	0	0	0	0.0659014	0	0	0.0449014	0
0.0868994	0.0779218	0	0	0	0	0	0	0	0	0.0820546	0	0.0905704	0	0	0	0	0.0721113	0	0	0	0	0.0562619	0	0	0.0735539	0	0.0548115	0	0.059773
0.0672347	0.0897226	0	0	0	0	0	0	0	0	0	0	0	0	0	0	0.0651146	0.0770825	0.0905658	0	0	0	0	0	0.076017	0	0.0566162	0.0484953	0	0
0	0	0.108322	0	0	0	0.0553302	0	0	0	0.0826474	0	0.117651	0	0	0	0	0	0.0801603	0.0505322	0.16936	0	0	0	0	0	0	0.0451329	0	0
0	0.0742864	0	0	0.0543641	0	0.0683385	0	0	0	0	0.053982	0	0	0.0825526	0	0.0735402	0	0	0.0682913	0	0	0.04645	0	0	0	0	0	0.043909	0.0577113
0	0	0	0	0.0528056	0	0	0	0	0	0	0	0.116143	0.0633489	0.085729	0.0943969	0	0	0	0	0	0.0629305	0.0539167	0.0838289	0	0	0	0	0	0
0	0	0	0	0	0	0.0630106	0	0	0.0847811	0	0.0649095	0	0.0692271	0.0893251	0.0874829	0	0.0747603	0	0	0	0.0637981	0	0	0.0570559	0	0.0510815	0.0573252	0	0.0629302
0	0	0	0	0	0	0	0	0	0	0	0.0580407	0.0894209	0.0592719	0	0.0860096	0.0783497	0	0	0.0658882	0	0	0	0	0.0810115	0.0742613	0	0.0519271	0.0454674	0
0.0869837	0	0	0	0	0	0	0.0606645	0	0	0	0.0541878	0	0	0	0.0939413	0.077828	0	0	0	0	0	0.0477331	0	0	0.0592776	0	0	0	0
0	0	0	0	0	0	0	0	0.0915037	0.0745139	0.0836253	0.0512366	0.104236	0	0	0	0	0	0	0	0	0	0.0626599	0	0	0	0	0.0535165	0	0
0	0	0	0	0.0531338	0.177972	0	0	0.0940441	0	0	0	0	0.0717206	0	0	0	0.0708335	0	0	0	0	0.047658	0	0	0	0.0604214	0	0	0.0738036
0.0872474	0	0	0.0538078	0.0489202	0.147247	0.0591108	0	0	0.0806812	0	0	0	0	0	0	0	0	0	0	0	0.0636915	0	0	0	0	0	0.0477567	0	0
0.0721606	0	0	0.0696519	0	0	0.0625912	0.0496758	0	0	0	0.0565811	0	0	0	0.0743883	0	0	0	0.0641007	0	0	0	0	0	0	0.0542523	0.0597072	0.0480635	0
0	0	0.104657	0.0667303	0.0606835	0	0.0667012	0.0649575	0.0814242	0	0	0	0	0	0.0701053	0	0	0	0.0980462	0	0	0	0	0.076937	0	0	0.0531716	0	0.0465087	0
0	0	0	0.0603481	0	0.164638	0	0	0	0	0.0784312	0.0494829	0	0	0	0	0	0	0	0	0.174166	0	0	0	0.0616083	0	0.0693355	0.0594598	0.0502128	0
0.0657549	0.0853583	0	0.0608033	0	0	0	0.0534677	0	0	0.0743438	0	0	0	0	0	0	0.0755107	0	0	0	0.0620174	0.0447441	0	0	0	0	0	0	0
0	0	0	0	0	0	0	0.0664035	0.0740269	0	0	0.0514428	0	0.0623102	0	0	0.0656262	0	0.0885417	0.052142	0	0	0	0.0850486	0	0	0	0.062393	0	0.0659931
0	0	0	0.0706366	0.0484155	0	0	0.0583942	0	0.0825492	0	0	0	0	0.0897736	0	0	0	0	0.0503129	0.162515	0.0520133	0	0	0	0	0	0.0609559	0.0527464	0
0	0	0	0	0.0599543	0	0.0742913	0	0.0747793	0.071687	0	0	0	0.0595106	0	0	0	0	0	0	0	0	0.0513787	0	0	0.0736023	0	0	0	0
0.0808229	0.0955172	0	0	0	0.182819	0.0608263	0.0499986	0	0	0.085203	0	0	0	0	0	0	0	0	0.0507666	0	0	0.0510581	0	0	0	0.068975	0	0.0446232	0
0	0	0	0.0684453	0.0607986	0	0.0578789	0.0493917	0	0	0	0	0	0	0.0878206	0	0.0691516	0.0586896	0	0	0	0	0	0.0643849	0	0.0804714	0	0	0	0
0	0	0	0	0.0524089	0.167044	0	0.0670041	0	0.0786721	0	0	0	0	0	0.0742369	0	0.0713166	0.097862	0	0	0.0516697	0.0469829	0.0818881	0	0	0	0	0.0427987	0.0731719
0	0	0.115695	0	0.0585964	0	0.0746525	0	0	0	0	0	0	0	0.0859834	0.0776167	0	0	0	0	0	0.047267	0.0551448	0	0	0	0	0.0525449	0	0
0	0.0955585	0	0	0	0	0.0638766	0	0	0	0	0	0	0	0.0748276	0	0.0628445	0	0	0	0	0	0	0	0.0658232	0.0811038	0	0	0	0.0745167
0	0	0	0	0	0	0	0	0	0	0	0	0.105698	0.0694244	0	0.0745749	0	0	0	0.0642223	0.182476	0	0	0	0	0	0.0589035	0.0560747	0.050762	0.0751153
0.0826584	0.0845024	0	0	0	0	0	0	0.080074	0.0783504	0	0	0	0.0610355	0.0727221	0	0	0.0833217	0	0	0	0	0.0620434	0.0711056	0	0	0	0	0.0484983	0
0	0.0865274	0	0	0	0	0	0	0	0.0777701	0.0861227	0.055529	0	0.0517629	0	0	0.065203	0	0.0923447	0	0	0.0501257	0	0	0.0574879	0.0736444	0.0584192	0	0.0465192	0.0691984
0	0	0	0.0689697	0	0	0	0	0.0966634	0.0837898	0	0	0	0	0.0905976	0.0848168	0.0620199	0	0	0	0	0	0	0	0.070454	0.058135	0.0544761	0.0537966	0.0455637	0
0	0	0	0.0566683	0	0	0	0	0	0	0.0876995	0	0	0	0	0	0	0	0	0	0	0.0635031	0	0	0	0.0641843	0.0581984	0	0	0
0	0	0	0.0638525	0	0	0	0.056966	0	0	0	0	0	0	0	0	0	0	0	0	0	0	0	0.0702789	0	0	0	0	0	0.0566727
0	0	0	0	0	0	0	0	0.0961324	0.0725073	0	0.0612854	0	0.071286	0	0	0.060486	0	0	0	0	0	0.0489564	0	0	0	0	0	0	0
0	0	0.096491	0	0	0	0.0727763	0	0	0.0687031	0	0	0	0	0	0	0.0627955	0.0731032	0	0	0	0.048261	0	0	0	0	0.0608633	0	0.053127	0.0560692
0	0	0	0	0.0564231	0	0	0.0636946	0	0	0	0.0605865	0	0	0	0.0866541	0.060125	0	0	0	0	0	0	0	0	0.0732654	0	0	0	0.0658472
0	0	0.108444	0	0.0460133	0.16028	0	0.0527397	0.0737518	0.0623855	0	0.0595038	0.087624	0	0	0	0	0	0	0	0	0.0481965	0	0	0	0.075684	0	0	0	0
0	0	0	0	0	0	0	0	0	0.0836093	0	0.0507853	0	0	0	0	0	0	0.0996382	0.0516176	0	0.0664864	0	0	0	0	0	0	0.0516415	0
0	0	0	0.0677869	0	0	0	0.0665597	0	0	0	0	0	0.0632337	0	0	0	0.0713859	0	0	0	0	0	0.0867178	0	0.0755049	0.0556983	0	0.0440742	0
0	0	0.10455	0	0	0	0	0	0	0	0	0	0.109919	0	0	0	0.0723159	0.073369	0	0	0	0	0.0623616	0.0801165	0.0805522	0	0.0509385	0	0	0

## Sheet: X
This is the matrix X in formula (2)
0.153357	0.630678	0.937987	0.0558798	0.43757	0.576989	0.772337	0.837357	0.621845	0.421877	0.581162	0.479611	0.915945	0.595785	0.973387	0.422543	0.0906494	0.747767	0.11789	0.883612	0.329782	0.447741	0.789916	0.948313	0.967499	0.126426	0.172915	0.919163	0.975321	0.916772
0.30458	0.65912	0.611175	0.624484	0.585922	0.864163	0.507719	0.964337	0.533685	0.444263	0.741002	0.535896	0.790489	0.0279227	0.866613	0.0310343	0.27724	0.633239	0.836501	0.839194	0.707372	0.0470484	0.629116	0.158992	0.65032	0.28071	0.146754	0.553319	0.519718	0.0776407
0.505224	0.427756	0.444326	0.575512	0.614259	0.980801	0.301997	0.0662443	0.576957	0.573439	0.509187	0.291337	0.744686	0.210967	0.0975408	0.151141	0.418407	0.676723	0.138456	0.155013	0.71604	0.380915	0.0260291	0.635506	0.10157	0.798192	0.0647026	0.799685	0.754171	0.912236
0.659876	0.614743	0.713225	0.819254	0.144911	0.466271	0.997062	0.542592	0.908776	0.139747	0.499013	0.371023	0.789204	0.766183	0.850296	0.760843	0.584809	0.904514	0.014479	0.730398	0.389359	0.527094	0.40236	0.967904	0.179321	0.883888	0.93202	0.949308	0.60464	0.774358
0.122622	0.0216808	0.13291	0.0300264	0.698178	0.892656	0.598347	0.857426	0.368224	0.985915	0.727286	0.778925	0.294921	0.00867463	0.762842	0.322002	0.644888	0.466971	0.817967	0.978367	0.997143	0.822381	0.0634295	0.438547	0.363861	0.772503	0.815137	0.133025	0.634376	0.413694
0.326807	0.984792	0.214883	0.774679	0.733613	0.444196	0.694682	0.738972	0.514188	0.570834	0.331945	0.54537	0.710543	0.489049	0.976992	0.224055	0.963948	0.183203	0.403274	0.0297089	0.778368	0.820693	0.31274	0.0661165	0.486424	0.832891	0.599947	0.408541	0.0231696	0.610518
0.377445	0.65186	0.0673544	0.418991	0.362445	0.746299	0.197106	0.376444	0.414952	0.122461	0.0215676	0.591204	0.507701	0.482658	0.0442444	0.466932	0.6186	0.253748	0.220598	0.170074	0.460351	0.0643488	0.250431	0.625399	0.513111	0.666069	0.246717	0.524232	0.922057	0.841451
0.990366	0.723023	0.176118	0.0866078	0.534857	0.587987	0.656685	0.850232	0.991872	0.401993	0.310359	0.0657754	0.825046	0.213636	0.904397	0.336465	0.92759	0.107775	0.908433	0.801511	0.926133	0.647662	0.750303	0.694014	0.306945	0.260003	0.990229	0.26484	0.142204	0.554387
0.290928	0.377839	0.932769	0.449405	0.672449	0.49448	0.440463	0.500421	0.746506	0.33141	0.908993	0.3501	0.207003	0.164134	0.874545	0.393855	0.550199	0.344186	0.0259759	0.456962	0.493438	0.441824	0.469878	0.926506	0.169995	0.875616	0.590372	0.480049	0.677244	0.500121
0.646235	0.802639	0.821361	0.445165	0.909449	0.724663	0.986167	0.0724398	0.327167	0.988553	0.184986	0.826145	0.884991	0.407654	0.444158	0.259801	0.826337	0.732894	0.027672	0.848677	0.561857	0.572872	0.0565994	0.085316	0.731093	0.955126	0.557868	0.0724318	0.324448	0.73901
0.820418	0.0443946	0.121426	0.177828	0.535919	0.47077	0.530802	0.245151	0.6196	0.325035	0.61944	0.730998	0.986688	0.152192	0.598702	0.467529	0.232833	0.2185	0.168676	0.558481	0.761512	0.0243621	0.974535	0.68865	0.938297	0.924866	0.876173	0.555066	0.822332	0.489678
0.37523	0.838844	0.749833	0.311642	0.799901	0.513724	0.0407957	0.176281	0.980564	0.318709	0.623495	0.702755	0.257758	0.156298	0.112838	0.681277	0.169693	0.512964	0.7307	0.848865	0.852742	0.523598	0.180109	0.771611	0.321837	0.682234	0.943936	0.805334	0.309787	0.865365
0.58754	0.459017	0.100104	0.0534428	0.416528	0.908683	0.110823	0.760395	0.376106	0.444712	0.41942	0.723497	0.520402	0.283525	0.543868	0.964017	0.570588	0.652797	0.257344	0.221432	0.307962	0.756296	0.2246	0.901762	0.419503	0.19178	0.313403	0.890305	0.338151	0.220695
0.726534	0.609972	0.606536	0.636892	0.400146	0.330894	0.665598	0.943243	0.718726	0.185186	0.495285	0.249161	0.0867909	0.736124	0.430167	0.878928	0.125781	0.115977	0.930559	0.718233	0.181356	0.847635	0.518476	0.697653	0.103638	0.216121	0.931009	0.930949	0.237983	0.120893
0.243989	0.946861	0.969095	0.0750392	0.444013	0.785459	0.348408	0.228986	0.442997	0.169036	0.425581	0.807417	0.747924	0.228126	0.037916	0.0468658	0.553409	0.00604708	0.353363	0.0439334	0.755248	0.971539	0.208892	0.501766	0.686556	0.689471	0.0310982	0.74373	0.200983	0.969669
0.424545	0.335032	0.647381	0.683562	0.451397	0.10193	0.238053	0.719478	0.949459	0.764248	0.127111	0.164711	0.668973	0.613721	0.077115	0.84247	0.880709	0.404759	0.559733	0.228258	0.447293	0.452219	0.126503	0.702164	0.161078	0.382856	0.178082	0.659058	0.5349	0.117384
0.787345	0.574947	0.609938	0.908786	0.792461	0.683718	0.740957	0.148752	0.990952	0.47937	0.807364	0.877467	0.250935	0.510713	0.293808	0.690619	0.938898	0.76513	0.775559	0.724592	0.570249	0.15328	0.361116	0.356745	0.309665	0.373057	0.212358	0.18581	0.917843	0.692636
0.228528	0.823304	0.828213	0.891961	0.328888	0.177846	0.93168	0.291679	0.263777	0.771906	0.0189087	0.379584	0.605091	0.144563	0.964547	0.0960762	0.564662	0.248859	0.0383344	0.549446	0.358184	0.757201	0.145084	0.422258	0.852479	0.0590842	0.940696	0.807831	0.159475	0.286324
0.755896	0.19018	0.535699	0.568521	0.546508	0.798317	0.486821	0.258135	0.396578	0.0918831	0.726914	0.813421	0.00761233	0.503258	0.637952	0.910156	0.737686	0.657092	0.353872	0.762584	0.867462	0.122787	0.0511215	0.521829	0.743097	0.486941	0.87792	0.781716	0.550898	0.590274
0.654023	0.0464173	0.370666	0.628997	0.539878	0.685168	0.262336	0.460169	0.241543	0.743896	0.322292	0.246283	0.946565	0.576714	0.661455	0.254577	0.567156	0.886565	0.516979	0.840549	0.743808	0.648058	0.614029	0.309212	0.317408	0.518669	0.123133	0.450344	0.325491	0.316641
0.0586911	0.704312	0.421355	0.0933349	0.831012	0.257275	0.325341	0.604915	0.252155	0.525539	0.260566	0.735429	0.618303	0.880056	0.0911359	0.921377	0.744655	0.427238	0.236908	0.752164	0.412325	0.214668	0.554516	0.823193	0.739184	0.59783	0.0783002	0.493681	0.189788	0.900563
0.579656	0.330207	0.468446	0.174921	0.715636	0.120956	0.485945	0.658418	0.22624	0.478875	0.519659	0.972649	0.924525	0.100393	0.093214	0.477665	0.567034	0.775079	0.0102509	0.656045	0.319879	0.277484	0.432891	0.582263	0.945734	0.954607	0.0390283	0.455825	0.565084	0.102965
0.908557	0.0823193	0.456201	0.618835	0.0642198	0.138548	0.478783	0.754229	0.497947	0.764342	0.154788	0.81205	0.980893	0.679829	0.805419	0.542584	0.261408	0.322102	0.672801	0.999505	0.945777	0.61604	0.677018	0.248861	0.658738	0.0304338	0.020302	0.082737	0.315603	0.684395
0.029763	0.665436	0.457355	0.389414	0.92174	0.90648	0.171072	0.958645	0.640577	0.0890683	0.0120045	0.361225	0.533229	0.0857279	0.19212	0.445574	0.877447	0.524435	0.626618	0.828926	0.970996	0.96277	0.602612	0.339086	0.351956	0.0427856	0.900395	0.348988	0.198959	0.0265441
0.992817	0.468846	0.115945	0.582411	0.896475	0.755113	0.535396	0.387772	0.378764	0.472205	0.708945	0.280186	0.980363	0.988024	0.727547	0.21203	0.228793	0.403134	0.0464437	0.501172	0.91026	0.56485	0.58285	0.524661	0.886016	0.177071	0.2867	0.431993	0.142794	0.611831
0.862655	0.213389	0.436435	0.689969	0.532554	0.648024	0.123752	0.272259	0.159528	0.0256959	0.760425	0.905286	0.934208	0.346483	0.963045	0.628411	0.465152	0.627576	0.640017	0.588206	0.531177	0.636549	0.614345	0.518382	0.689588	0.737636	0.280993	0.852496	0.033798	0.0573903
0.0702166	0.812824	0.546789	0.904412	0.173328	0.644833	0.730623	0.81763	0.167069	0.77659	0.634776	0.95336	0.973671	0.831471	0.658143	0.160932	0.12485	0.601591	0.0779474	0.516667	0.975587	0.0264074	0.663722	0.101983	0.411329	0.707863	0.298382	0.887999	0.0402665	0.258159
0.277551	0.156275	0.054849	0.929474	0.510276	0.0543715	0.139463	0.248346	0.900389	0.571341	0.0750425	0.39693	0.483808	0.268879	0.758713	0.71179	0.567255	0.886805	0.830855	0.862341	0.513548	0.671803	0.290898	0.962788	0.185839	0.964176	0.778867	0.572957	0.634698	0.100025
0.451067	0.438111	0.540443	0.541146	0.379349	0.680879	0.113625	0.446163	0.227089	0.922022	0.198338	0.212498	0.534923	0.582127	0.542632	0.954745	0.383079	0.48538	0.530093	0.580793	0.683737	0.0242134	0.647044	0.274231	0.678572	0.905883	0.797422	0.285757	0.526571	0.792945
0.289487	0.15188	0.203273	0.781848	0.684779	0.149679	0.0785797	0.655254	0.743045	0.322567	0.778816	0.783795	0.639704	0.0652892	0.428443	0.0715893	0.976677	0.785726	0.417607	0.0346465	0.0387378	0.701836	0.252762	0.416336	0.0776393	0.255283	0.15591	0.274649	0.166109	0.382337
0.671915	0.722682	0.620843	0.72569	0.203456	0.318046	0.535596	0.806565	0.86054	0.712323	0.656749	0.153147	0.467843	0.603547	0.980494	0.207251	0.370685	0.708592	0.962535	0.759783	0.687428	0.43719	0.365735	0.192538	0.102902	0.485986	0.701505	0.590968	0.139307	0.625574
0.0923528	0.0778794	0.173081	0.308785	0.096569	0.158497	0.882365	0.0389783	0.478128	0.377376	0.714344	0.759397	0.720402	0.326218	0.869576	0.882135	0.978603	0.603381	0.884703	0.738746	0.910057	0.224547	0.682131	0.250126	0.935368	0.749751	0.465659	0.819177	0.740382	0.928596
0.979966	0.725274	0.815518	0.5466	0.9136	0.137636	0.871004	0.0115055	0.283228	0.698186	0.948736	0.921667	0.339701	0.626489	0.830349	0.222894	0.922468	0.695659	0.347232	0.409126	0.024517	0.27063	0.59457	0.522368	0.816293	0.402481	0.821281	0.0510796	0.577997	0.62059
0.20982	0.412966	0.331097	0.191656	0.167524	0.436665	0.839795	0.344955	0.826613	0.295566	0.82802	0.466576	0.30558	0.429987	0.872844	0.6864	0.545094	0.414916	0.996942	0.566694	0.934056	0.817763	0.185921	0.309531	0.556913	0.28165	0.0397912	0.302725	0.415981	0.416874
0.516494	0.379931	0.884631	0.410115	0.865286	0.101656	0.272991	0.600729	0.991665	0.94965	0.282138	0.796706	0.305999	0.67724	0.926306	0.270266	0.435774	0.524776	0.480302	0.698087	0.794945	0.0128279	0.586706	0.585093	0.657044	0.174484	0.230194	0.512492	0.565196	0.270644
0.288066	0.0664904	0.35694	0.765918	0.934656	0.306523	0.247805	0.199359	0.0141513	0.433486	0.34335	0.913317	0.835164	0.761329	0.857343	0.613298	0.808882	0.0747787	0.103201	0.648206	0.387034	0.737522	0.731105	0.834534	0.810463	0.594241	0.095246	0.361743	0.840656	0.000796552
0.481395	0.0666044	0.870178	0.767712	0.948535	0.480539	0.0968498	0.429317	0.661036	0.240465	0.362198	0.638961	0.0648788	0.0929908	0.567022	0.407624	0.853216	0.825204	0.830118	0.748126	0.119339	0.781271	0.0669481	0.715542	0.666885	0.283359	0.0809519	0.848545	0.622061	0.578274
0.552402	0.288837	0.875667	0.913509	0.777608	0.172403	0.811644	0.948414	0.295895	0.584204	0.773128	0.565902	0.65643	0.993412	0.761558	0.0935882	0.614319	0.792001	0.211718	0.762618	0.131679	0.455895	0.403869	0.279893	0.342441	0.68912	0.196519	0.507552	0.53574	0.547946
0.647422	0.288055	0.924768	0.759393	0.159959	0.17445	0.252896	0.0112877	0.656203	0.427555	0.0847252	0.89621	0.853475	0.832415	0.324634	0.941766	0.20076	0.609974	0.73026	0.918446	0.702517	0.81967	0.279896	0.981399	0.597968	0.634803	0.491636	0.638254	0.322577	0.948308
0.172034	0.309412	0.354475	0.2608	0.158441	0.572637	0.718557	0.219905	0.694886	0.589137	0.84811	0.866164	0.872354	0.0730142	0.187557	0.687768	0.115372	0.111457	0.516532	0.418164	0.475569	0.567499	0.191467	0.563048	0.860809	0.73947	0.253033	0.790493	0.941636	0.824014
0.300382	0.633766	0.1156	0.782133	0.703039	0.617113	0.132257	0.687349	0.172696	0.879337	0.939942	0.534104	0.365059	0.3789	0.613785	0.663966	0.0241755	0.477213	0.733894	0.601871	0.382784	0.583732	0.154964	0.585073	0.67481	0.887528	0.78099	0.745634	0.985856	0.64063
0.219664	0.860596	0.336131	0.0386428	0.169918	0.809748	0.725856	0.520948	0.446191	0.771504	0.855008	0.254816	0.224516	0.0898946	0.137848	0.925248	0.872323	0.50723	0.426828	0.0979718	0.787578	0.960485	0.422383	0.218283	0.29941	0.131398	0.000518977	0.165407	0.0462091	0.998779
0.432983	0.981268	0.41282	0.942227	0.49322	0.277546	0.591457	0.964996	0.315835	0.180878	0.319783	0.369859	0.195135	0.661032	0.296248	0.731875	0.746172	0.784272	0.051926	0.0707521	0.00598438	0.979444	0.782854	0.0171445	0.479188	0.852018	0.519792	0.789328	0.206786	0.213291
0.8982	0.875004	0.768603	0.638841	0.647372	0.627014	0.825898	0.00754212	0.782413	0.485428	0.156764	0.090192	0.627794	0.185712	0.839943	0.81304	0.716186	0.253758	0.573475	0.0320379	0.260171	0.486996	0.342857	0.356189	0.20407	0.766147	0.197394	0.268007	0.989119	0.438682
0.578938	0.87962	0.31768	0.617061	0.791965	0.646136	0.350167	0.30502	0.552101	0.161757	0.232593	0.121276	0.800271	0.208405	0.904915	0.278608	0.850435	0.314563	0.213373	0.570271	0.0868712	0.525372	0.10783	0.41257	0.689337	0.507313	0.709506	0.265877	0.906602	0.390023
0.813565	0.492237	0.309361	0.412995	0.00721842	0.0418148	0.668004	0.587184	0.70929	0.196319	0.592325	0.0143638	0.909803	0.733181	0.493176	0.712692	0.611465	0.308015	0.204729	0.177305	0.877436	0.83714	0.109865	0.550893	0.821198	0.397516	0.916326	0.195748	0.61502	0.636579
0.146769	0.92958	0.938994	0.352772	0.32761	0.632741	0.541473	0.2141	0.460942	0.205847	0.0939552	0.380325	0.771237	0.150468	0.921587	0.642727	0.161381	0.572064	0.0558277	0.0976912	0.639203	0.0794528	0.490469	0.341443	0.687863	0.407565	0.316182	0.371831	0.521345	0.316132
0.402591	0.502869	0.218266	0.306966	0.907232	0.756467	0.567047	0.173803	0.364189	0.125405	0.417242	0.0303425	0.121253	0.955379	0.167612	0.786823	0.90857	0.813598	0.439923	0.215183	0.830624	0.0224531	0.712971	0.633306	0.614137	0.991978	0.444626	0.87347	0.864409	0.272567
0.250317	0.0303629	0.842319	0.397394	0.801057	0.290741	0.937868	0.143878	0.0953349	0.284761	0.982093	0.563919	0.98162	0.142982	0.641002	0.00464035	0.692198	0.866305	0.501941	0.0224009	0.316295	0.973465	0.728633	0.917818	0.396775	0.626619	0.0726232	0.222728	0.166774	0.451028
0.839802	0.958035	0.906397	0.835418	0.368591	0.101509	0.198852	0.869952	0.739883	0.815806	0.261286	0.832924	0.744068	0.16531	0.689007	0.42709	0.979996	0.300604	0.603441	0.82259	0.822037	0.343585	0.986069	0.0376696	0.567106	0.612188	0.232051	0.483475	0.570196	0.559861

## Sheet: Y
This is the matrix Y in formula (2)
0.814323	0.76944	0.787017	0.769593	0.951823	0.79487	0.801018	0.666593	0.949951	0.746899	0.762687	0.972576	0.868446	0.682725	0.80461	0.769166	1.02931	0.811769	0.806984	0.866514	1.04733	0.734761	0.757363	0.864823	0.801052	0.882607	0.780981	0.786108	0.802578	0.896803
0.845157	0.742932	0.64966	0.779651	0.56383	0.498978	0.68695	0.661058	0.675634	0.813089	0.715133	0.741037	0.721571	0.614242	0.716433	0.798682	0.600437	0.574559	0.744932	0.809689	0.642701	0.741584	0.594694	0.559743	0.689493	0.68282	0.635325	0.573034	0.72345	0.773592
0.732422	0.926872	0.872544	0.737836	0.817932	0.854277	0.751703	0.733458	0.858767	0.854535	0.642835	0.64377	0.849591	0.617286	0.863596	0.903285	0.913199	0.793691	0.600116	0.797583	0.877877	0.862804	0.561395	0.725704	0.941787	0.896966	0.716045	0.869939	0.719686	0.732791
0.731625	0.72756	0.519662	0.767353	0.745518	0.827444	0.64129	0.798647	0.684063	0.784562	0.718994	0.820759	0.768524	0.600767	0.728975	0.737067	0.960902	0.736617	0.751933	0.651151	0.717888	0.689599	0.676605	0.878104	0.800198	0.814146	0.623252	0.740361	0.853398	0.975878
0.787286	0.857779	0.765603	0.801162	0.778536	0.725884	0.6608	0.700599	0.706203	0.857295	0.629538	0.650867	0.776504	0.599525	0.787379	0.596075	0.625839	0.770166	0.585668	0.644932	0.682126	0.635639	0.61193	0.645657	0.727597	0.742755	0.596229	0.664561	0.712778	0.711224
0.822513	0.856174	0.941976	0.88629	0.809265	0.736167	0.836016	0.821793	1.04471	0.82709	0.797072	0.99703	0.971584	0.741745	1.01464	0.947034	0.970274	0.870603	0.719345	0.965935	0.92042	0.810521	0.827566	0.972583	0.894783	1.13299	0.6984	0.765246	0.802185	0.811955
0.595255	0.699236	0.523588	0.660898	0.650182	0.572824	0.759317	0.479115	0.637716	0.773147	0.721171	0.740866	0.728037	0.526643	0.722023	0.581081	0.705738	0.568004	0.540059	0.69597	0.646747	0.553141	0.396354	0.491362	0.761459	0.82447	0.503744	0.669982	0.758787	0.695113
0.697938	0.740676	0.685277	0.713338	0.663627	0.852629	0.742214	0.780104	0.788184	0.758899	0.747868	1.0961	0.795468	0.688855	0.894075	0.998619	0.81789	0.848422	0.761996	0.864786	0.913393	0.735124	0.81397	0.868058	0.741417	1.02378	0.535538	0.835144	0.636232	0.868285
0.883112	0.892909	0.859483	1.01282	0.942715	0.8273	0.815851	0.94484	0.94561	0.868589	0.868956	0.994558	0.938483	0.75516	0.945796	0.81668	0.954364	0.813176	0.912845	0.9285	0.84451	0.971835	0.705829	0.894492	0.956622	0.893386	0.789072	0.989696	0.818341	0.89656
0.763992	0.766806	0.718729	0.697722	0.821611	0.707851	0.593856	0.662407	0.720303	0.682554	0.756321	0.75584	0.728079	0.626377	0.836065	0.676719	0.783334	0.772123	0.564707	0.911203	0.664603	0.714511	0.654748	0.659581	0.800254	0.848447	0.698359	0.681365	0.754201	0.631109
0.753881	0.893075	0.923267	0.834464	0.929037	0.776683	0.808376	0.857909	1.0195	1.01262	0.786591	1.03874	1.02972	0.858675	0.996096	0.963298	1.06987	0.960498	0.822924	0.980926	1.0624	0.93451	0.868219	0.900061	1.07572	0.95147	0.6761	0.961656	0.910345	0.88521
0.875883	0.787997	0.804235	0.851916	0.793139	0.841971	0.862849	0.855709	0.741398	0.725245	0.767527	0.792339	0.950402	0.804354	0.894677	0.627799	0.829438	0.80568	0.628785	0.779335	0.896043	0.798819	0.664851	0.735194	0.750187	0.918829	0.79348	0.759206	0.625415	0.77494
1.07548	0.96895	0.837649	1.01014	0.838259	0.84203	0.966346	0.92809	1.01928	0.930349	0.791017	1.05804	0.827112	0.981378	0.932247	0.859691	0.872413	0.86126	0.942209	0.971875	0.945844	0.797249	0.88245	0.946903	1.01536	0.912945	0.808947	0.807996	0.981141	0.966215
0.795875	0.823168	0.830369	0.852242	0.91343	0.733622	0.749447	0.81492	0.831419	0.748554	0.840562	1.02184	0.86506	0.87785	0.841486	0.788374	0.85372	0.838185	0.805795	0.900777	0.956768	0.799013	0.831719	0.838014	0.86418	1.02585	0.861201	0.804088	0.733934	0.922165
0.832134	0.957917	0.932533	0.843093	0.807538	0.725334	0.775667	0.893331	0.978206	0.857069	0.898565	0.907217	0.94596	0.761987	0.934448	0.876441	0.827499	0.604497	0.882691	0.897023	0.923671	1.05504	0.725432	0.895603	0.964741	0.978811	0.720152	0.842088	0.860714	0.864602
0.784435	0.975329	0.759018	0.866491	0.938685	0.939639	0.652198	0.771678	0.895307	0.774797	0.843894	0.901465	0.873334	0.753282	0.815539	0.944019	0.906287	0.800908	0.840824	1.02776	1.08882	0.814959	0.792345	0.828099	0.934562	1.01091	0.749513	0.937621	0.842128	0.792122
0.701395	0.878237	0.856898	0.828989	0.838849	0.930852	0.650314	0.814184	0.776517	0.861511	0.844621	0.979643	0.914318	0.46102	0.74819	0.813741	0.872963	0.883784	0.714093	0.597974	0.785102	0.681272	0.695823	0.94017	0.836469	1.02499	0.56703	0.707374	0.723594	0.88797
0.706008	0.88814	0.727596	0.888067	0.846407	0.812374	0.787211	0.843796	0.77727	0.767895	0.811518	0.930779	0.84111	0.756438	0.768072	0.819164	0.835159	0.750229	0.775241	0.782401	0.853998	0.815456	0.633339	0.69257	0.785827	0.83564	0.739596	0.813112	0.787591	0.713991
0.834511	1.07878	1.01651	0.947331	0.87999	0.870302	0.962453	0.791158	0.962435	0.820224	0.707538	0.891577	1.05762	0.637078	1.09539	0.779232	0.803783	0.708792	0.71977	0.815235	1.04789	0.749177	0.768855	0.70448	0.962785	0.844279	0.745396	0.713004	0.76417	0.908843
1.03754	1.11995	0.993735	0.874362	0.967245	0.817097	1.07889	0.980382	0.979415	0.921808	0.921523	0.95152	1.00509	0.828204	0.990831	0.941209	1.17796	0.873586	0.943988	1.09816	1.02034	0.992524	0.982076	0.952974	0.999053	0.954236	0.851121	0.879846	0.856675	1.10273
0.912019	1.02317	1.1131	0.950277	1.00862	0.970101	0.901664	1.01988	1.04881	0.982121	1.02724	1.01648	1.04034	0.809082	1.04052	0.993507	1.04315	0.882319	0.971754	0.970847	0.962094	0.964576	0.807613	1.02389	1.08751	1.07386	1.01483	1.0872	1.01266	1.15888
0.696813	0.669256	0.948991	0.752564	0.692134	0.646349	0.818721	0.59877	0.831787	0.768281	0.69011	0.881439	0.921919	0.722406	0.971497	0.802247	0.716398	0.64218	0.773962	0.952664	0.849565	0.703061	0.698256	0.782589	0.88489	0.800351	0.737778	0.855944	0.758346	0.886837
0.805403	0.885474	0.795781	0.762727	0.759905	0.776903	0.807368	0.930726	0.893358	0.832849	0.901681	0.714431	0.830905	0.754249	0.996899	0.916077	0.978437	0.720685	0.809942	0.858194	0.953821	1.01184	0.622057	0.845197	0.855476	0.899025	0.693582	0.8068	0.688218	0.887055
0.744159	0.863058	0.816778	0.752352	0.754275	0.72121	0.893136	0.765957	0.808552	0.848105	0.743801	0.634019	0.705641	0.731796	0.896859	0.576651	0.732851	0.694085	0.695691	0.670243	0.753406	0.714242	0.499615	0.724166	0.714973	0.735719	0.677433	0.651743	0.733162	0.787245
0.742844	0.807377	0.848134	0.905295	0.820716	0.673528	0.764115	0.96928	0.834501	0.824207	0.794674	0.85621	0.728451	0.77228	0.88089	0.823614	0.822595	0.887616	0.768076	0.976109	0.749306	0.879774	0.776307	0.749604	0.610803	0.774491	0.860581	0.81286	0.57603	0.659091
0.586851	0.4836	0.607634	0.636825	0.62436	0.567831	0.599546	0.598885	0.738723	0.725769	0.653005	0.660972	0.673928	0.578768	0.734114	0.710939	0.700778	0.695273	0.661581	0.740228	0.644471	0.71925	0.5295	0.658696	0.530518	0.79836	0.584972	0.562728	0.636634	0.601309
0.973038	0.829832	0.809054	0.903901	0.901369	0.877916	1.00069	0.90737	1.17657	1.01436	0.879699	1.06382	1.04904	0.697174	1.08296	1.0481	0.976814	1.06766	1.00582	1.18002	0.913043	1.08052	0.817228	1.13828	0.957358	1.06855	0.672964	1.04148	1.02251	0.981775
0.831923	0.779798	1.05503	1.08997	1.07474	0.963852	1.05935	1.27407	0.950066	1.19064	1.14345	1.08515	1.01343	0.946752	1.03915	1.18	1.21073	1.17772	0.964245	1.08692	1.05024	1.01862	1.05744	1.0757	0.906094	1.13771	0.815826	1.01171	0.950984	1.08311
0.912316	1.0824	1.04162	0.987265	0.825636	0.838646	1.11969	0.953805	1.05488	0.94618	1.05797	1.17418	1.16734	0.830343	1.00204	0.871218	1.07785	0.785749	0.87672	0.962106	1.00825	1.03619	0.892861	0.889897	1.04664	1.05801	0.644433	0.90409	0.878393	1.12552
0.914721	1.08293	1.12878	0.910338	0.977582	1.01381	1.00195	0.950035	0.931777	0.952297	0.993308	0.950684	1.14567	0.82127	1.11575	0.900566	0.974335	1.0639	0.88295	0.911988	1.05594	1.02963	0.705762	0.93784	1.08817	1.15104	0.652355	1.01244	0.885062	1.04375
0.784555	0.823676	0.79397	0.975116	0.640532	0.705525	0.800508	0.739145	0.813907	0.667754	0.702055	0.958277	0.642038	0.618687	0.770297	0.890468	0.799451	0.766358	0.794527	0.852777	0.622197	0.852418	0.752529	0.781783	0.635561	0.817688	0.793621	0.854556	0.619159	0.828009
0.759008	0.82375	0.720065	0.590798	0.619826	0.719155	0.7315	0.716381	0.871322	0.71234	0.665183	0.819942	0.866484	0.536136	0.916179	0.792708	0.777048	0.785343	0.732261	0.734114	0.856484	0.802938	0.687	0.893957	0.81767	0.811258	0.649788	0.717202	0.69881	0.769818
0.846412	0.796081	0.767123	0.676482	0.777891	0.79959	1.08292	0.803651	0.889597	0.804322	1.01431	0.909106	0.953254	0.833212	0.791746	1.02297	0.875391	0.902272	0.667361	0.670824	0.863962	0.872768	0.648305	0.848618	0.888957	1.02383	0.655603	0.800736	0.927656	0.949101
0.664428	0.823701	0.681116	0.827217	0.786435	0.742771	0.755881	0.712754	0.83975	0.80302	0.75529	0.875623	0.798576	0.709715	0.705468	0.872298	0.89572	0.697425	0.786692	0.791905	0.872918	0.791864	0.75111	0.657174	0.734222	0.836941	0.624243	0.811966	0.660762	0.775086
0.823476	1.1127	1.10978	1.10158	1.05561	0.939733	1.0732	0.961792	1.02634	0.91834	0.919566	1.04224	1.03029	0.93524	1.18134	1.13601	1.16069	1.02744	0.970399	1.01951	0.991194	0.936986	0.856212	1.00692	1.08556	1.11603	0.89804	0.980655	1.00723	1.01009
0.780494	0.786414	0.739357	0.85532	0.689706	0.780467	0.881884	0.681718	0.767826	0.82349	0.624813	0.731232	0.856894	0.556405	0.781532	0.73756	0.737438	0.680396	0.738668	0.667143	0.84398	0.758452	0.660183	0.768998	0.737185	0.747001	0.635	0.649906	0.681177	0.883341
0.772025	0.723209	0.733465	0.845189	0.702982	0.611136	0.796492	0.607715	0.769919	0.71063	0.90686	0.897409	0.784772	0.679658	0.807859	0.837261	0.784745	0.704613	0.837129	0.729533	0.845445	0.695602	0.766959	0.660669	0.82143	0.874547	0.582378	0.831393	0.75394	0.715873
0.867779	0.709303	0.819112	0.74648	0.839214	0.879035	0.765275	0.957255	0.929991	0.933773	0.800177	0.854819	0.919696	0.575027	0.801303	0.924347	0.924883	0.815736	0.944099	0.753269	1.04254	0.783454	0.828024	0.988114	0.761222	0.925023	0.751087	0.715268	0.655647	0.883514
0.966805	1.04813	0.914643	0.920908	0.915499	0.965157	0.771472	0.944365	1.07829	0.876787	0.873889	1.17097	0.959072	0.82929	0.854756	1.04455	0.97394	0.931921	0.970219	1.0174	1.00794	1.16886	0.75631	1.09732	1.0167	1.15693	0.806562	1.11682	1.00051	1.23124
0.945849	1.02682	0.868816	0.842115	0.997121	0.876628	0.971734	0.836146	0.945862	0.948511	1.01198	1.01699	1.13836	0.725171	1.04475	0.865959	1.05745	0.92971	0.884986	1.06588	1.11348	0.943969	0.890873	1.03083	1.13844	1.03324	0.713117	1.0433	0.941733	0.945753
0.634231	0.773826	0.715152	0.6355	0.721275	0.6106	0.811913	0.691963	0.707274	0.65048	0.746617	0.745949	0.677313	0.614868	0.815648	0.72688	0.688943	0.631941	0.654474	0.809307	0.730436	0.755629	0.760221	0.719181	0.715389	0.730602	0.593661	0.81572	0.615197	0.823084
0.741444	0.744365	0.727918	0.809364	0.82766	0.755675	0.636991	0.677655	0.738386	0.713679	0.735571	0.879275	0.893919	0.595608	0.985117	0.713585	0.860552	0.666749	0.664126	0.775214	0.823199	0.773332	0.657037	0.79161	0.802552	0.927333	0.626151	0.718421	0.767356	0.810311
0.477743	0.494551	0.446608	0.610862	0.413561	0.438442	0.633726	0.457122	0.521164	0.578618	0.594712	0.536989	0.675726	0.456101	0.601851	0.479072	0.348063	0.42469	0.490019	0.501913	0.525269	0.486121	0.379261	0.405591	0.572092	0.596882	0.349048	0.611531	0.573616	0.518023
0.603685	0.644213	0.684336	0.552504	0.655582	0.726361	0.734736	0.765766	0.643378	0.644647	0.568238	0.776437	0.778331	0.463665	0.824634	0.556626	0.825571	0.681001	0.57767	0.780083	0.675944	0.877943	0.452798	0.745979	0.803323	0.572604	0.603065	0.740924	0.561565	0.764381
0.747709	0.915094	0.86082	0.760885	0.719177	0.698238	0.788859	0.771415	0.804386	0.779043	0.721352	0.790587	0.70268	0.502037	0.751384	0.603833	0.847001	0.727761	0.765826	0.694925	0.746147	0.818617	0.677498	0.633588	0.819182	0.708235	0.491993	0.671951	0.623803	0.839823
0.751082	0.658564	0.736318	0.776136	0.814342	0.621812	0.620296	0.523575	0.771104	0.603595	0.742646	0.780202	0.923282	0.729611	0.852998	0.740123	0.833043	0.727352	0.782596	0.77071	0.765686	0.766617	0.644902	0.864413	0.880658	0.781832	0.580533	0.917797	0.659051	0.804514
0.956309	0.957066	0.999698	1.01296	0.938269	0.928218	1.01605	0.974958	0.822662	1.0043	1.00992	0.996772	0.998861	1.04046	1.08757	0.833405	0.769265	0.983661	0.733378	0.899283	0.79198	0.898345	0.782639	1.02316	0.955276	1.00784	0.854062	1.01471	0.804287	0.970842
0.665734	0.808153	0.70108	0.593105	0.742644	0.827101	0.629799	0.705575	0.725639	0.866264	0.666632	0.902777	0.874369	0.573647	0.774695	0.855328	0.768802	0.737422	0.603042	0.904066	0.845235	0.832265	0.644377	0.844721	0.865579	0.755408	0.665738	0.842385	0.656403	0.778432
0.84533	0.717274	0.778516	0.758091	0.809409	0.638192	0.750909	0.620529	0.888515	0.729797	0.818478	0.882319	0.803437	0.637997	0.978002	0.625132	0.696	0.733147	0.705715	0.797266	0.70514	0.634274	0.733593	0.752405	0.818443	0.81797	0.650208	0.804229	0.783619	0.799855
0.804435	0.838612	0.893705	0.875037	0.844687	0.846497	0.727469	0.824399	0.980651	0.806283	0.689994	0.816398	0.89151	0.706223	0.761786	0.780084	0.701708	0.738301	0.810023	0.805871	0.891736	0.871861	0.601529	0.84546	0.940738	0.893735	0.772852	0.782099	0.733498	0.942911

## Sheet: U
This is the matrix U in formula (2)
0.430383	0.360449	0.620422	0.163338	0.791803	0.743105	0.254096	0.0744769	0.490957	0.055858	0.616934	0.991426	0.0159078	0.92396	0.072569	0.453344	0.201391	0.379023	0.13488	0.968117	0.379642	0.821845	0.769431	0.351786	0.0308722	0.931283	0.439943	0.464099	0.448589	0.379421
0.694754	0.837472	0.245023	0.707399	0.315411	0.158863	0.393296	0.783541	0.645582	0.370985	0.474712	0.614234	0.363554	0.680473	0.258535	0.31396	0.31528	0.499116	0.875372	0.26493	0.936791	0.306875	0.473086	0.463148	0.961325	0.181648	0.070471	0.90377	0.833436	0.238919
0.917955	0.506972	0.113927	0.759346	0.563471	0.817783	0.598721	0.847712	0.521137	0.889543	0.132186	0.330874	0.109701	0.349661	0.144331	0.0630206	0.0535215	0.776097	0.867934	0.314559	0.215244	0.110461	0.537143	0.635106	0.531322	0.16778	0.208319	0.163904	0.891336	0.926726
0.503936	0.336132	0.012788	0.917842	0.128502	0.0759145	0.348123	0.657529	0.692247	0.956889	0.806291	0.781168	0.213552	0.198454	0.782695	0.867557	0.185104	0.312162	0.83648	0.978706	0.0683315	0.286044	0.831302	0.478387	0.752215	0.0190511	0.36661	0.94795	0.886545	0.445788
0.28425	0.862498	0.465224	0.575406	0.138168	0.339033	0.638046	0.24447	0.815463	0.813927	0.363277	0.890617	0.537048	0.810414	0.749102	0.276504	0.888578	0.178862	0.491426	0.79365	0.638982	0.895572	0.514034	0.458695	0.965915	0.206305	0.822807	0.513736	0.500268	0.178315
0.19176	0.156006	0.961556	0.596381	0.7274	0.46587	0.916367	0.747562	0.212888	0.777381	0.752738	0.219477	0.108406	0.842117	0.205868	0.805804	0.273007	0.86386	0.11044	0.0425245	0.338727	0.00103866	0.2987	0.49616	0.0133502	0.39636	0.617951	0.452379	0.35063	0.463899
0.169213	0.108627	0.432398	0.474408	0.271118	0.241692	0.435204	0.561321	0.815162	0.708143	0.240307	0.687868	0.56349	0.276701	0.143024	0.97946	0.987388	0.94219	0.313839	0.578798	0.237053	0.435792	0.263883	0.643925	0.262243	0.991256	0.431403	0.298197	0.518773	0.396542
0.874199	0.311971	0.695566	0.535836	0.197484	0.0909322	0.914651	0.0535405	0.960478	0.072692	0.680578	0.59428	0.867483	0.610079	0.457889	0.280188	0.489077	0.181705	0.897155	0.42267	0.0845326	0.747647	0.0531083	0.321108	0.677243	0.944253	0.360003	0.635685	0.129177	0.529575
0.777176	0.691574	0.0638252	0.0554011	0.0288666	0.638406	0.758464	0.755857	0.372206	0.346759	0.300318	0.651629	0.579572	0.62466	0.786855	0.363235	0.684074	0.449741	0.569114	0.656497	0.365821	0.974521	0.368397	0.978946	0.639864	0.907779	0.138531	0.399803	0.0808131	0.776563
0.374398	0.794606	0.716791	0.327659	0.358349	0.323132	0.104007	0.323596	0.105706	0.497347	0.610901	0.879336	0.0745146	0.231099	0.523094	0.520486	0.583516	0.698252	0.234033	0.738136	0.206863	0.973652	0.551826	0.625596	0.743877	0.129851	0.400597	0.834648	0.330484	0.67761
0.934531	0.543835	0.0466052	0.295298	0.267117	0.154231	0.464095	0.771649	0.0424079	0.920928	0.995307	0.448823	0.781284	0.13816	0.812115	0.733725	0.939644	0.367597	0.30934	0.651868	0.227233	0.402543	0.0462084	0.340342	0.715841	0.773741	0.201629	0.139591	0.935559	0.76659
0.443678	0.0222827	0.588611	0.372833	0.934785	0.904304	0.0961074	0.46399	0.0681262	0.68408	0.526689	0.644432	0.637475	0.944363	0.96336	0.2233	0.867726	0.609248	0.226867	0.907331	0.528002	0.860109	0.553534	0.857753	0.838834	0.404112	0.294063	0.971416	0.541419	0.539701
0.318288	0.726434	0.624474	0.783551	0.79961	0.793267	0.0951082	0.823571	0.926349	0.498699	0.829697	0.375212	0.969007	0.316182	0.121858	0.945472	0.170127	0.313904	0.644568	0.444173	0.775181	0.788389	0.335227	0.728251	0.903909	0.996161	0.89432	0.721526	0.0543069	0.510149
0.885982	0.305546	0.648173	0.278295	0.627764	0.492829	0.875024	0.436317	0.723962	0.415299	0.436164	0.351802	0.0145294	0.104927	0.579588	0.254082	0.650042	0.770211	0.713081	0.610587	0.516087	0.408759	0.085145	0.783982	0.701113	0.286341	0.613214	0.885256	0.862281	0.757098
0.813184	0.7398	0.462754	0.73982	0.693456	0.571744	0.950618	0.22226	0.649022	0.430969	0.342056	0.844134	0.533127	0.0470617	0.351761	0.715138	0.192282	0.263474	0.535648	0.584387	0.70735	0.893365	0.87582	0.157308	0.00710922	0.793842	0.112845	0.842088	0.404129	0.64924
0.837603	0.253943	0.80355	0.417944	0.0940318	0.0780973	0.880155	0.0371852	0.460024	0.328621	0.263726	0.128978	0.81085	0.21219	0.974334	0.762888	0.705341	0.139667	0.783728	0.0808074	0.594667	0.0869283	0.393033	0.854609	0.396526	0.146055	0.474998	0.240083	0.325297	0.928358
0.255238	0.348888	0.871998	0.745853	0.530044	0.844497	0.927325	0.559159	0.165567	0.403553	0.965289	0.355377	0.881377	0.314211	0.428767	0.735133	0.929722	0.448951	0.88753	0.159208	0.823676	0.175295	0.0796789	0.0750819	0.93272	0.114091	0.787352	0.572223	0.523435	0.759882
0.866246	0.750632	0.916498	0.813962	0.288926	0.219878	0.022701	0.225265	0.534832	0.41788	0.303761	0.956489	0.44146	0.736891	0.648858	0.239626	0.995076	0.100553	0.887946	0.652098	0.322269	0.564885	0.996193	0.488288	0.939611	0.666097	0.567424	0.00093945	0.326064	0.744989
0.327382	0.788187	0.294619	0.102884	0.14995	0.806252	0.178751	0.0392615	0.607051	0.834728	0.700674	0.495513	0.632287	0.128128	0.871678	0.991936	0.446832	0.546531	0.0108198	0.968406	0.975757	0.0312862	0.206776	0.626347	0.934837	0.796426	0.0306313	0.697878	0.675249	0.133581
0.565979	0.806212	0.621338	0.400338	0.812069	0.712261	0.299105	0.63441	0.374954	0.978188	0.260792	0.845144	0.431525	0.996648	0.627459	0.389234	0.342453	0.770591	0.162764	0.0208851	0.340651	0.6429	0.451118	0.398198	0.387931	0.784602	0.674838	0.0743909	0.582103	0.530077
0.115713	0.00505843	0.0826584	0.725444	0.238393	0.871888	0.15424	0.916897	0.376898	0.713821	0.297887	0.763985	0.2115	0.189923	0.22467	0.670784	0.983091	0.484714	0.952437	0.028381	0.604817	0.261411	0.939227	0.955623	0.0888472	0.544506	0.208827	0.251426	0.203008	0.811653
0.215714	0.958394	0.510716	0.839939	0.32907	0.544891	0.787815	0.821787	0.535792	0.373224	0.374725	0.79831	0.597218	0.203732	0.872115	0.127676	0.39627	0.0596712	0.380785	0.534636	0.721858	0.275843	0.920307	0.611625	0.769408	0.628826	0.648154	0.110805	0.50609	0.988997
0.222041	0.694737	0.965526	0.586421	0.241681	0.963122	0.461332	0.890962	0.668653	0.499989	0.30667	0.471495	0.230996	0.809738	0.551289	0.485691	0.188664	0.126439	0.782135	0.186136	0.745265	0.633581	0.38717	0.527308	0.375982	0.442115	0.388565	0.103666	0.380806	0.853545
0.564146	0.712117	0.579489	0.867537	0.666129	0.480434	0.696964	0.687015	0.780392	0.552664	0.466275	0.29716	0.759102	0.431465	0.934879	0.976633	0.309499	0.866325	0.441075	0.318292	0.309846	0.825028	0.0930068	0.249438	0.700179	0.875066	0.533192	0.558337	0.892864	0.994981
0.00786251	0.710265	0.717834	0.543233	0.463935	0.22582	0.315198	0.733719	0.914558	0.714119	0.393722	0.371701	0.0568258	0.528832	0.0123699	0.460202	0.366433	0.13053	0.269025	0.733343	0.457524	0.307366	0.971674	0.426318	0.316385	0.594863	0.327536	0.674629	0.598041	0.421825
0.735384	0.438853	0.371464	0.415334	0.809066	0.340595	0.110318	0.237284	0.671271	0.727408	0.889118	0.960966	0.25079	0.936459	0.995337	0.51312	0.0131089	0.223357	0.819985	0.376486	0.626965	0.46483	0.865063	0.90497	0.684832	0.873135	0.467903	0.806822	0.538894	0.472951
0.61013	0.982662	0.405734	0.302234	0.81307	0.396786	0.88593	0.142288	0.78925	0.73843	0.425334	0.376175	0.266135	0.608051	0.551164	0.241134	0.352042	0.480334	0.08861	0.251898	0.577592	0.68452	0.216098	0.0958225	0.378342	0.990313	0.0418869	0.377458	0.225911	0.64032
0.33922	0.996008	0.940072	0.313334	0.380388	0.561506	0.768082	0.881757	0.373993	0.799812	0.825337	0.0853212	0.263873	0.105888	0.0980784	0.595939	0.108439	0.634008	0.444092	0.928234	0.356049	0.552001	0.124058	0.236152	0.018006	0.716331	0.931303	0.169694	0.0974636	0.329257
0.511439	0.294559	0.194853	0.0697167	0.0462402	0.230826	0.907432	0.803145	0.526641	0.157683	0.311152	0.795447	0.184627	0.22125	0.0274857	0.725007	0.435018	0.934102	0.953004	0.791073	0.0425288	0.581546	0.811396	0.220438	0.117194	0.432167	0.837102	0.352207	0.211763	0.510306
0.844565	0.771454	0.221898	0.416859	0.640564	0.509591	0.533542	0.436746	0.396812	0.729884	0.937374	0.186619	0.998865	0.446663	0.11242	0.060628	0.0687505	0.0886233	0.809931	0.264801	0.630399	0.730402	0.370743	0.673293	0.281057	0.532334	0.101969	0.419018	0.316913	0.107724

## Sheet: RealNet
source	target	weight	(The RealNet is the real debt network )
3	1	0.0536159
5	1	0.055638
6	1	0.068265
7	1	0.0520318
8	1	0.0660614
10	1	0.0750637
11	1	0.0647247
12	1	0.0644447
13	1	0.055091
16	1	0.0508952
17	1	0.0686567
19	1	0.0639727
20	1	0.0594581
24	1	0.0621378
30	1	0.0624707
32	1	0.0675525
33	1	0.0634688
35	1	0.0574284
39	1	0.0568743
48	1	0.0494325
49	1	0.0557609
14	2	0.0524652
17	2	0.0757178
23	2	0.0622884
29	2	0.0731543
33	2	0.0900007
39	2	0.0768282
41	2	0.0675543
46	2	0.0717669
50	2	0.068497
5	3	0.0620577
10	3	0.0779051
13	3	0.0693364
14	3	0.0473901
16	3	0.0620557
18	3	0.0739776
20	3	0.0566404
29	3	0.0815041
37	3	0.0690799
42	3	0.075078
43	3	0.0491983
45	3	0.0655761
46	3	0.0703378
47	3	0.135531
48	3	0.0589592
50	3	0.0531454
3	4	0.0528314
7	4	0.0730873
8	4	0.0511002
9	4	0.0531849
15	4	0.0911567
17	4	0.0540654
18	4	0.072164
21	4	0.0693164
26	4	0.0571273
30	4	0.0503271
32	4	0.0528328
41	4	0.0624194
45	4	0.0603245
46	4	0.0741284
48	4	0.065157
3	5	0.0593642
12	5	0.073067
18	5	0.0629084
20	5	0.0439761
25	5	0.0578934
26	5	0.0779466
29	5	0.0879907
30	5	0.0629083
35	5	0.0534667
38	5	0.0618586
43	5	0.05342
44	5	0.0597425
47	5	0.133723
4	6	0.0703587
5	6	0.0578395
9	6	0.0581867
17	6	0.0512374
20	6	0.0423169
22	6	0.0723065
23	6	0.0693895
28	6	0.0743778
30	6	0.0645929
33	6	0.064454
35	6	0.0641083
36	6	0.0402023
43	6	0.0581607
47	6	0.0971048
48	6	0.0493371
50	6	0.0560581
3	7	0.0571297
6	7	0.0622825
10	7	0.0821641
17	7	0.0618686
27	7	0.0854889
32	7	0.0673313
35	7	0.0575859
36	7	0.0560894
40	7	0.0920149
41	7	0.073266
45	7	0.064474
48	7	0.0498354
9	8	0.0541435
13	8	0.0701476
19	8	0.0576197
21	8	0.0780617
22	8	0.0657472
26	8	0.0732185
27	8	0.0765687
31	8	0.0603065
32	8	0.0687558
34	8	0.0637229
35	8	0.0528357
39	8	0.0679938
44	8	0.0441061
6	9	0.0561418
11	9	0.0558794
13	9	0.0695522
14	9	0.0663179
15	9	0.0833257
17	9	0.0735381
18	9	0.0581654
19	9	0.0624248
20	9	0.0579295
21	9	0.0608406
22	9	0.0556233
23	9	0.0627862
28	9	0.0727324
30	9	0.0655249
31	9	0.061533
37	9	0.0640676
41	9	0.052613
43	9	0.047974
45	9	0.0554509
9	10	0.0598838
11	10	0.0621217
13	10	0.0545144
20	10	0.0538512
22	10	0.050824
24	10	0.0546119
25	10	0.0638122
31	10	0.057579
33	10	0.0718163
37	10	0.0697686
38	10	0.068239
41	10	0.0661471
45	10	0.0788748
48	10	0.0551849
50	10	0.0492908
1	11	0.0949971
3	11	0.0499388
8	11	0.0508691
10	11	0.0774014
16	11	0.0502548
18	11	0.0515114
22	11	0.0717014
24	11	0.0612453
26	11	0.0668928
29	11	0.078342
30	11	0.0691981
32	11	0.0742131
34	11	0.086269
35	11	0.0718059
36	11	0.0448009
39	11	0.0596759
42	11	0.0778906
48	11	0.0579971
50	11	0.0470236
2	12	0.0476135
3	12	0.0527279
4	12	0.0686297
5	12	0.0536517
6	12	0.0510523
7	12	0.0639672
8	12	0.0620629
10	12	0.0676093
11	12	0.0529289
14	12	0.0610882
16	12	0.0529938
19	12	0.0654774
20	12	0.0598384
25	12	0.0690199
26	12	0.0650141
27	12	0.0887258
38	12	0.066402
43	12	0.0532813
46	12	0.0633748
49	12	0.0663215
2	13	0.0536809
7	13	0.0573826
9	13	0.0482884
10	13	0.0648463
11	13	0.0591169
14	13	0.0669597
16	13	0.063245
17	13	0.0634484
19	13	0.0689663
23	13	0.0628328
26	13	0.0556703
31	13	0.058159
33	13	0.0819118
36	13	0.0575643
39	13	0.0669897
46	13	0.0599481
48	13	0.0621956
4	14	0.0615456
5	14	0.046183
6	14	0.067868
11	14	0.0676462
12	14	0.0714833
19	14	0.049651
21	14	0.0667986
24	14	0.0470791
25	14	0.0745567
31	14	0.0565245
38	14	0.0739098
39	14	0.068831
41	14	0.0634698
48	14	0.0522084
49	14	0.0750388
50	14	0.0685764
1	15	0.0976142
5	15	0.0597716
6	15	0.0640276
8	15	0.0526324
9	15	0.049924
16	15	0.0567369
18	15	0.0597066
34	15	0.0706757
36	15	0.0496338
37	15	0.0612764
39	15	0.071883
40	15	0.0897838
43	15	0.0553694
44	15	0.054007
46	15	0.0521678
50	15	0.0640908
2	16	0.0575278
3	16	0.0590252
6	16	0.052351
7	16	0.0557202
11	16	0.0560911
12	16	0.0741465
14	16	0.054086
19	16	0.0494635
20	16	0.0583511
21	16	0.0587563
23	16	0.0578155
24	16	0.0620177
26	16	0.0788464
28	16	0.0822263
36	16	0.0423963
41	16	0.0553011
42	16	0.0760187
45	16	0.0619331
48	16	0.060406
7	17	0.0560228
9	17	0.0485478
12	17	0.0597921
15	17	0.0977463
22	17	0.0605534
26	17	0.054278
27	17	0.0810368
30	17	0.0586801
33	17	0.0887368
37	17	0.0625153
44	17	0.0582472
47	17	0.120415
49	17	0.059783
2	18	0.0534605
5	18	0.0556168
12	18	0.0657498
14	18	0.0472566
17	18	0.0524507
19	18	0.0636039
21	18	0.0706335
27	18	0.099722
30	18	0.0576161
36	18	0.0526121
41	18	0.0583453
43	18	0.0537581
44	18	0.0529391
45	18	0.0754061
46	18	0.0625564
2	19	0.0504794
7	19	0.0556738
9	19	0.0602677
10	19	0.083483
23	19	0.051512
24	19	0.0670962
25	19	0.0722777
27	19	0.100959
33	19	0.0856404
34	19	0.0650577
35	19	0.0553403
44	19	0.0432899
45	19	0.0548486
47	19	0.107145
50	19	0.0675752
2	20	0.050374
7	20	0.0740065
8	20	0.0699565
14	20	0.0677281
21	20	0.0676161
22	20	0.0681256
23	20	0.0689124
24	20	0.0646618
31	20	0.0556835
32	20	0.0610851
33	20	0.0873569
38	20	0.0786783
42	20	0.0908644
45	20	0.0640252
46	20	0.0634905
48	20	0.0640571
1	21	0.0849329
4	21	0.0517437
5	21	0.0507192
7	21	0.059326
8	21	0.0523647
15	21	0.0988746
16	21	0.0520061
19	21	0.0659528
29	21	0.0697646
30	21	0.0527029
31	21	0.0807945
33	21	0.0691526
36	21	0.0413151
37	21	0.0541865
40	21	0.101402
41	21	0.0608831
43	21	0.0593901
45	21	0.0577503
50	21	0.0648952
1	22	0.0931872
2	22	0.041139
4	22	0.0642355
10	22	0.0827572
12	22	0.0667229
14	22	0.0537083
18	22	0.0715205
23	22	0.0594355
28	22	0.0695151
29	22	0.0721927
32	22	0.0736517
35	22	0.0625985
36	22	0.0407115
40	22	0.0794476
50	22	0.0667819
4	23	0.0545293
5	23	0.0500471
6	23	0.0710754
9	23	0.0509927
14	23	0.0564596
16	23	0.0589122
25	23	0.0788855
31	23	0.0659465
32	23	0.0564086
34	23	0.0772567
35	23	0.0505847
36	23	0.0437292
37	23	0.0624859
42	23	0.0710813
44	23	0.0469531
46	23	0.061922
48	23	0.0569537
50	23	0.0596613
1	24	0.0693489
2	24	0.0470951
3	24	0.0464164
5	24	0.0456047
6	24	0.0621701
17	24	0.0716293
18	24	0.0554005
31	24	0.0722704
35	24	0.0635411
41	24	0.0624685
44	24	0.0557641
45	24	0.0660056
46	24	0.0679942
2	25	0.0522563
6	25	0.0613177
8	25	0.0644779
12	25	0.0548558
13	25	0.0603656
14	25	0.0519565
16	25	0.0471347
20	25	0.0427894
23	25	0.069092
24	25	0.0613199
26	25	0.063835
28	25	0.0824989
31	25	0.0744197
33	25	0.0620924
38	25	0.0867302
43	25	0.0530174
2	26	0.0493855
3	26	0.0459916
5	26	0.0481683
9	26	0.0516401
16	26	0.047901
20	26	0.0487507
28	26	0.0757417
29	26	0.0864421
30	26	0.0595061
34	26	0.0802245
36	26	0.0545711
46	26	0.0538716
1	27	0.0964026
3	27	0.0625574
5	27	0.0465145
8	27	0.0635956
9	27	0.0507961
12	27	0.055165
13	27	0.0696108
14	27	0.0584081
16	27	0.0544533
17	27	0.0533768
20	27	0.0507598
22	27	0.0504173
23	27	0.0552139
28	27	0.0880215
32	27	0.0552575
36	27	0.0562854
37	27	0.0640538
49	27	0.0710944
1	28	0.0753655
3	28	0.0475852
5	28	0.0577258
9	28	0.0448334
14	28	0.0532627
16	28	0.062134
19	28	0.056641
20	28	0.0435546
22	28	0.0621979
24	28	0.0640526
25	28	0.0604942
29	28	0.100255
30	28	0.0618352
32	28	0.0623992
34	28	0.0930711
36	28	0.0562491
38	28	0.0742612
39	28	0.053602
43	28	0.06657
49	28	0.0743323
50	28	0.057167
2	29	0.0405213
4	29	0.0667366
8	29	0.060741
9	29	0.0547081
10	29	0.0700874
11	29	0.0600082
15	29	0.0999426
16	29	0.0628063
17	29	0.0542173
18	29	0.057858
21	29	0.07838
23	29	0.0673452
27	29	0.0775254
30	29	0.0532694
34	29	0.0660172
38	29	0.0669341
40	29	0.104515
42	29	0.0878569
43	29	0.0469961
44	29	0.048216
49	29	0.0670428
2	30	0.0507921
6	30	0.055796
7	30	0.0701925
9	30	0.0561301
15	30	0.0850487
20	30	0.051053
22	30	0.0569827
23	30	0.0610903
31	30	0.0737901
35	30	0.0571027
37	30	0.0641969
38	30	0.060308
39	30	0.0639455
41	30	0.060158
42	30	0.0708844
43	30	0.0466127
47	30	0.134942
48	30	0.0653001
49	30	0.0685823
4	31	0.0717008
12	31	0.064291
14	31	0.0577061
17	31	0.0680859
18	31	0.0552631
19	31	0.0690076
26	31	0.0676987
38	31	0.0626835
39	31	0.0732503
43	31	0.0679499
44	31	0.0427153
45	31	0.0588721
2	32	0.0589835
7	32	0.0731321
8	32	0.0549004
11	32	0.0668845
12	32	0.0529906
13	32	0.0667662
22	32	0.0716627
23	32	0.0572335
28	32	0.0771282
31	32	0.0799207
42	32	0.0738161
44	32	0.0521289
46	32	0.0528341
47	32	0.139192
49	32	0.0685436
4	33	0.058484
7	33	0.0601068
11	33	0.0533627
13	33	0.0775802
22	33	0.0731999
25	33	0.0714544
32	33	0.068136
34	33	0.0904081
40	33	0.101847
42	33	0.0645048
44	33	0.0488892
45	33	0.0617612
46	33	0.0670863
49	33	0.065497
3	34	0.0496149
5	34	0.0504743
8	34	0.0695311
12	34	0.0546267
16	34	0.0497713
17	34	0.0731883
20	34	0.0447051
21	34	0.0773608
24	34	0.0473084
27	34	0.104095
36	34	0.053155
42	34	0.0804195
43	34	0.0634196
48	34	0.0545872
2	35	0.0440417
5	35	0.0576978
6	35	0.0707097
7	35	0.0672945
14	35	0.0542459
17	35	0.0630549
21	35	0.0800059
24	35	0.0509612
28	35	0.0788124
32	35	0.066655
36	35	0.0475568
37	35	0.0788782
38	35	0.0759175
43	35	0.0464825
45	35	0.0636015
47	35	0.131946
48	35	0.0467941
2	36	0.0596919
6	36	0.0658594
7	36	0.0511592
11	36	0.0689797
16	36	0.0651529
18	36	0.0710022
19	36	0.0657483
20	36	0.0535262
25	36	0.0706691
39	36	0.077906
41	36	0.0557198
42	36	0.0809908
44	36	0.0585088
49	36	0.0716156
4	37	0.0526209
17	37	0.0513654
19	37	0.0664406
26	37	0.0794316
29	37	0.0908469
31	37	0.0612742
32	37	0.0510759
33	37	0.0785191
34	37	0.0880142
36	37	0.0579308
40	37	0.0783794
43	37	0.0631586
49	37	0.0529572
50	37	0.0570133
3	38	0.0498942
8	38	0.0608799
9	38	0.0516967
11	38	0.0529575
13	38	0.05971
16	38	0.0545921
19	38	0.0698347
22	38	0.0612036
23	38	0.0692825
24	38	0.0489632
29	38	0.100427
34	38	0.0731163
35	38	0.0609361
49	38	0.0743179
50	38	0.0508514
3	39	0.0551494
4	39	0.0701199
5	39	0.0589031
7	39	0.0578081
12	39	0.0612745
13	39	0.074653
15	39	0.0802114
16	39	0.0535988
21	39	0.0761205
25	39	0.0603492
28	39	0.0676873
29	39	0.0752359
30	39	0.0517614
37	39	0.0683275
40	39	0.0944895
41	39	0.0729648
46	39	0.0625843
50	39	0.0600671
2	40	0.0475282
4	40	0.0621517
8	40	0.053329
11	40	0.0481057
15	40	0.0909982
17	40	0.064099
18	40	0.05591
20	40	0.0615986
21	40	0.0687974
22	40	0.0682913
24	40	0.0576238
25	40	0.062368
28	40	0.0844935
32	40	0.0561872
44	40	0.0536977
49	40	0.071214
1	41	0.0853902
6	41	0.0624348
9	41	0.0542322
12	41	0.0626704
24	41	0.0605229
25	41	0.0597217
32	41	0.0540014
36	41	0.0422104
38	41	0.0793637
48	41	0.0483508
2	42	0.0411334
4	42	0.0639748
5	42	0.0478236
6	42	0.0563138
7	42	0.0730887
9	42	0.05066
15	42	0.0830387
19	42	0.0662492
20	42	0.0610292
24	42	0.060397
26	42	0.0618727
29	42	0.0838451
30	42	0.0579538
35	42	0.0578949
36	42	0.0554796
39	42	0.0761279
44	42	0.0562358
45	42	0.0569798
49	42	0.0578988
3	43	0.047475
11	43	0.0478058
18	43	0.0648457
23	43	0.0647288
27	43	0.103023
34	43	0.0763044
38	43	0.0770447
40	43	0.0891587
41	43	0.0647125
44	43	0.0574448
48	43	0.0477962
1	44	0.0686768
4	44	0.0665307
5	44	0.046314
6	44	0.0723351
8	44	0.0570139
10	44	0.0670559
13	44	0.0611766
18	44	0.0733735
22	44	0.0512933
23	44	0.0610416
24	44	0.0647659
30	44	0.0567573
37	44	0.0667979
40	44	0.0767253
2	45	0.0523072
9	45	0.0586176
15	45	0.0889873
18	45	0.0619505
22	45	0.0598699
25	45	0.0585126
31	45	0.0619447
34	45	0.0698622
35	45	0.0517235
37	45	0.0747584
42	45	0.0807402
43	45	0.0518121
44	45	0.0569524
50	45	0.0568181
1	46	0.0741961
3	46	0.0527203
12	46	0.0629727
21	46	0.0726951
25	46	0.0823231
26	46	0.0742361
28	46	0.0709976
30	46	0.0532598
32	46	0.0644568
37	46	0.0784999
39	46	0.0607329
43	46	0.0634294
45	46	0.0541162
48	46	0.0554476
50	46	0.0524874
1	47	0.0775155
3	47	0.0473043
4	47	0.058468
10	47	0.0841127
13	47	0.0690612
14	47	0.0534823
26	47	0.0702316
27	47	0.0970967
31	47	0.0798538
33	47	0.0787269
36	47	0.0530347
38	47	0.0676695
41	47	0.0549512
44	47	0.0537993
46	47	0.0515891
3	48	0.0488835
8	48	0.0528571
10	48	0.0831029
11	48	0.0616618
13	48	0.0780866
14	48	0.0479716
16	48	0.0553558
18	48	0.0544426
20	48	0.0533972
21	48	0.0746169
24	48	0.0652354
26	48	0.0537003
35	48	0.0681031
39	48	0.0565452
40	48	0.0922364
41	48	0.0690261
42	48	0.0698544
1	49	0.0823729
2	49	0.047101
3	49	0.0617746
8	49	0.0576272
9	49	0.0432661
11	49	0.0630206
12	49	0.055747
19	49	0.0589466
20	49	0.0564745
27	49	0.0857585
30	49	0.0616358
33	49	0.0781232
35	49	0.0492735
36	49	0.054472
44	49	0.056363
2	50	0.0548877
4	50	0.0581699
5	50	0.0492493
10	50	0.084411
11	50	0.0587046
13	50	0.0643484
14	50	0.0495071
15	50	0.10067
25	50	0.0576623
28	50	0.0757673
35	50	0.0656708
37	50	0.0611072
39	50	0.0688141
46	50	0.0643475

## Sheet: ReconstructedNet
source	target	weight	(The ReconstructedNet is the reconstructed debt network )
3	1	0.0536159
5	1	0.055638
6	1	0.0681933
7	1	0.0520318
8	1	0.065714
10	1	0.0750637
11	1	0.0644546
12	1	0.0644447
13	1	0.055091
16	1	0.0508952
17	1	0.0686567
19	1	0.0638494
20	1	0.0594581
24	1	0.0621378
30	1	0.0624707
32	1	0.0675525
33	1	0.0629928
35	1	0.0574284
39	1	0.0568743
48	1	0.0494325
49	1	0.0548765
14	2	0.0524652
17	2	0.0757178
23	2	0.0622884
29	2	0.0731543
33	2	0.0900007
39	2	0.0768282
41	2	0.0675543
46	2	0.0717669
50	2	0.068497
5	3	0.0620577
10	3	0.0779051
13	3	0.0693364
14	3	0.0473901
16	3	0.0620557
18	3	0.0739776
20	3	0.0566404
29	3	0.0809099
37	3	0.0690799
42	3	0.075078
43	3	0.0491983
45	3	0.065684
46	3	0.0703378
47	3	0.135531
48	3	0.0589592
50	3	0.0531454
3	4	0.0528314
7	4	0.0730873
8	4	0.0511002
9	4	0.0538621
15	4	0.0911567
17	4	0.0540654
18	4	0.072164
21	4	0.0693164
26	4	0.0571273
30	4	0.0505884
32	4	0.0528328
41	4	0.0624194
45	4	0.0603245
46	4	0.0741284
48	4	0.0659312
3	5	0.0593642
12	5	0.073067
18	5	0.0629084
20	5	0.0439761
25	5	0.0578934
26	5	0.0779466
29	5	0.0879907
30	5	0.0629083
35	5	0.0534667
38	5	0.0618586
43	5	0.05342
44	5	0.0597425
47	5	0.132735
4	6	0.0703587
5	6	0.0578395
9	6	0.0581867
13	6	0.0900676
17	6	0.0512374
20	6	0.0423169
22	6	0.0723065
23	6	0.0693895
28	6	0.0743778
30	6	0.0645929
33	6	0.064454
35	6	0.0641083
36	6	0.0402023
43	6	0.0581607
47	6	0.0971048
48	6	0.0493371
50	6	0.0560581
3	7	0.0571297
6	7	0.0622825
10	7	0.0821641
17	7	0.0618686
27	7	0.0854889
32	7	0.0673313
35	7	0.0575859
36	7	0.0560894
40	7	0.0920149
41	7	0.073266
45	7	0.064474
48	7	0.0498354
9	8	0.0541435
13	8	0.0701476
19	8	0.0576197
21	8	0.0780617
22	8	0.0657472
26	8	0.0732185
27	8	0.0765687
31	8	0.0603065
32	8	0.0687558
34	8	0.0637229
35	8	0.0528357
39	8	0.0679938
44	8	0.0441061
6	9	0.0561418
11	9	0.0558794
13	9	0.0695522
14	9	0.0663179
15	9	0.166651
17	9	0.0735381
18	9	0.0581654
19	9	0.0624248
20	9	0.0579295
21	9	0.0608406
22	9	0.0556233
23	9	0.0627862
28	9	0.0727324
30	9	0.0655249
31	9	0.061533
37	9	0.0640676
41	9	0.052613
43	9	0.047974
45	9	0.0555635
49	9	0.0727917
9	10	0.0598838
11	10	0.0617445
13	10	0.0545144
20	10	0.0538512
22	10	0.050824
24	10	0.0546119
25	10	0.0638122
31	10	0.057579
33	10	0.0718082
37	10	0.0697686
38	10	0.068239
41	10	0.0661471
45	10	0.0788748
48	10	0.0551849
50	10	0.0492908
1	11	0.0949971
3	11	0.0496686
8	11	0.0508691
10	11	0.0765035
16	11	0.0502548
18	11	0.0515114
22	11	0.0711513
24	11	0.0612453
26	11	0.0668928
29	11	0.078342
30	11	0.0691981
32	11	0.0742131
34	11	0.086269
35	11	0.0718059
36	11	0.0448009
39	11	0.0596759
42	11	0.0778906
48	11	0.0579971
50	11	0.0470236
2	12	0.0484807
3	12	0.0527279
4	12	0.0686297
5	12	0.0536517
6	12	0.0510523
7	12	0.0639672
8	12	0.124126
10	12	0.0676093
11	12	0.0529289
14	12	0.0610882
16	12	0.0529938
19	12	0.0654774
20	12	0.0598384
25	12	0.0690199
26	12	0.0650141
27	12	0.0887258
38	12	0.066402
43	12	0.0532813
46	12	0.0633748
49	12	0.0663215
2	13	0.0536809
7	13	0.0573826
9	13	0.0482884
10	13	0.0648463
11	13	0.0591169
14	13	0.0669597
16	13	0.063245
17	13	0.0634484
19	13	0.0689663
23	13	0.0628328
26	13	0.0556703
31	13	0.058159
33	13	0.0819118
36	13	0.0575643
39	13	0.0669897
46	13	0.0599481
48	13	0.0621956
4	14	0.0615456
5	14	0.046183
6	14	0.0669249
11	14	0.0676462
12	14	0.0714833
19	14	0.049651
21	14	0.0667986
24	14	0.0470791
25	14	0.0745567
31	14	0.0565245
38	14	0.0739098
39	14	0.068831
41	14	0.0634698
48	14	0.0522084
49	14	0.0750388
50	14	0.0685764
1	15	0.0976142
5	15	0.0597716
6	15	0.0640276
8	15	0.105265
9	15	0.049924
16	15	0.0567369
18	15	0.0597066
34	15	0.0706757
36	15	0.0496338
37	15	0.0612764
39	15	0.071883
40	15	0.0897838
43	15	0.0553694
44	15	0.054007
46	15	0.0521678
50	15	0.0640908
2	16	0.0575278
3	16	0.0590252
6	16	0.052351
7	16	0.0557202
11	16	0.0560911
12	16	0.0741465
14	16	0.054086
19	16	0.049848
20	16	0.0583511
21	16	0.0587563
23	16	0.0578155
24	16	0.0620177
26	16	0.0788464
28	16	0.0822263
36	16	0.0423963
41	16	0.0553011
42	16	0.0760187
45	16	0.0619331
48	16	0.0599064
7	17	0.0560228
9	17	0.0485478
12	17	0.0597921
15	17	0.0983451
22	17	0.0605534
26	17	0.054278
27	17	0.0810368
30	17	0.0586801
33	17	0.0887368
37	17	0.0625153
44	17	0.0582472
47	17	0.120415
49	17	0.059783
2	18	0.0534605
5	18	0.0556168
12	18	0.0657498
14	18	0.0472566
17	18	0.0524507
19	18	0.0636039
21	18	0.0706335
27	18	0.099722
30	18	0.0576161
36	18	0.0526121
41	18	0.0583453
43	18	0.0537581
44	18	0.0529391
45	18	0.0754061
46	18	0.0625564
2	19	0.0504794
7	19	0.0556738
9	19	0.0602677
10	19	0.083483
23	19	0.051512
24	19	0.0670962
25	19	0.0722777
27	19	0.100959
33	19	0.0856404
34	19	0.0650577
35	19	0.0553403
44	19	0.0432899
45	19	0.0548486
47	19	0.107145
50	19	0.0675752
2	20	0.050374
7	20	0.0740065
8	20	0.0700077
14	20	0.0677281
21	20	0.0676161
22	20	0.0681256
23	20	0.0689124
24	20	0.0646618
31	20	0.0556835
32	20	0.0610851
33	20	0.0873569
38	20	0.0786783
42	20	0.0908644
45	20	0.0640252
46	20	0.0634275
48	20	0.0640571
1	21	0.0849329
4	21	0.0517437
5	21	0.0507192
7	21	0.059326
8	21	0.0523647
15	21	0.0988746
16	21	0.0520061
19	21	0.0665084
29	21	0.0697646
30	21	0.0527029
31	21	0.0807945
33	21	0.0691526
36	21	0.0413151
37	21	0.0541865
40	21	0.101402
41	21	0.0615666
43	21	0.0593901
45	21	0.0577503
50	21	0.0648952
1	22	0.0931872
2	22	0.0407984
4	22	0.0642355
10	22	0.0827572
12	22	0.0667229
14	22	0.0537083
18	22	0.0715205
23	22	0.0594355
28	22	0.0695151
29	22	0.0716191
32	22	0.0736517
35	22	0.0625985
36	22	0.0407115
40	22	0.0794476
50	22	0.0667819
4	23	0.0545293
5	23	0.0492796
6	23	0.0710754
7	23	0.0825081
9	23	0.0509927
14	23	0.0564596
16	23	0.0598075
25	23	0.0788855
31	23	0.0667439
32	23	0.0564086
34	23	0.0772567
35	23	0.0505847
36	23	0.0437292
37	23	0.0624859
42	23	0.0710813
44	23	0.0469531
46	23	0.061922
48	23	0.0569537
50	23	0.0596613
1	24	0.0693489
2	24	0.0470951
3	24	0.0461246
5	24	0.0456047
6	24	0.0621701
17	24	0.0716293
18	24	0.0554005
31	24	0.0722704
35	24	0.0635411
41	24	0.0624685
44	24	0.0557641
45	24	0.0660056
46	24	0.0679942
2	25	0.0522563
6	25	0.0613177
8	25	0.0654133
12	25	0.0545958
13	25	0.0603656
14	25	0.0511112
16	25	0.0471347
20	25	0.0427894
23	25	0.069092
24	25	0.0613199
26	25	0.0644254
28	25	0.0824989
31	25	0.0744197
33	25	0.0620924
38	25	0.17346
43	25	0.0530174
2	26	0.0493855
3	26	0.0459916
5	26	0.0481683
9	26	0.0516401
16	26	0.047901
20	26	0.0487507
28	26	0.0751812
29	26	0.0864421
30	26	0.0595061
34	26	0.0802245
36	26	0.0545711
46	26	0.0538716
1	27	0.0964026
3	27	0.0625574
5	27	0.0465145
8	27	0.0635956
9	27	0.0507961
12	27	0.0545197
13	27	0.0696108
14	27	0.0584081
16	27	0.0544533
17	27	0.0533768
20	27	0.0507598
22	27	0.0504173
23	27	0.0552139
28	27	0.0880215
32	27	0.0543031
36	27	0.0562854
37	27	0.0640538
49	27	0.0710944
1	28	0.0753655
3	28	0.0475852
5	28	0.0577258
9	28	0.0448334
14	28	0.0532627
16	28	0.062134
19	28	0.056641
20	28	0.0435546
22	28	0.0631824
24	28	0.0640526
25	28	0.0604942
29	28	0.100255
30	28	0.0618352
32	28	0.0629312
34	28	0.0930711
36	28	0.0562491
38	28	0.0742612
39	28	0.0528434
43	28	0.06657
49	28	0.0743323
50	28	0.0580484
2	29	0.039802
4	29	0.0667366
8	29	0.060741
9	29	0.0547081
10	29	0.0700874
11	29	0.0600082
15	29	0.0999426
16	29	0.0628063
17	29	0.0542173
18	29	0.057858
21	29	0.07838
23	29	0.0673452
27	29	0.0775254
30	29	0.0532694
34	29	0.0660172
36	29	0.0321122
38	29	0.0669341
40	29	0.104515
42	29	0.0878569
43	29	0.0469961
44	29	0.048216
49	29	0.0670428
2	30	0.0507921
6	30	0.055796
7	30	0.0701925
9	30	0.0569287
15	30	0.0850487
20	30	0.051053
22	30	0.0569827
23	30	0.122181
31	30	0.0737901
35	30	0.0571027
37	30	0.0641969
38	30	0.060308
39	30	0.0639455
41	30	0.060158
42	30	0.0708844
43	30	0.0466127
47	30	0.134942
48	30	0.0653001
49	30	0.0685823
4	31	0.0717008
12	31	0.064291
14	31	0.0577061
17	31	0.0680859
18	31	0.0552631
19	31	0.0690076
26	31	0.0676987
38	31	0.0626835
39	31	0.0732503
43	31	0.0679499
44	31	0.0854307
45	31	0.0588721
2	32	0.0589835
7	32	0.0731321
8	32	0.0549004
11	32	0.067004
12	32	0.0529906
13	32	0.0667662
22	32	0.0716627
23	32	0.056753
28	32	0.0771282
31	32	0.0799207
42	32	0.0744984
44	32	0.0521289
46	32	0.0528341
47	32	0.139565
49	32	0.0685436
4	33	0.058484
7	33	0.0601068
11	33	0.0533627
13	33	0.0775802
22	33	0.0731999
25	33	0.0714544
32	33	0.068136
34	33	0.0904081
40	33	0.101847
42	33	0.0645048
44	33	0.0488892
45	33	0.0617612
46	33	0.0670863
49	33	0.065497
3	34	0.0496149
5	34	0.0504743
8	34	0.0695311
12	34	0.0546267
16	34	0.0497713
17	34	0.0731883
20	34	0.0447051
21	34	0.0773608
24	34	0.0473084
27	34	0.104095
36	34	0.053155
42	34	0.0804195
43	34	0.0634196
48	34	0.0545872
2	35	0.0440417
5	35	0.0576978
6	35	0.0707097
7	35	0.0672945
14	35	0.0542459
17	35	0.0630549
21	35	0.0800059
24	35	0.0509612
28	35	0.0788124
32	35	0.066655
36	35	0.0475568
37	35	0.0788782
38	35	0.0759175
43	35	0.0464825
45	35	0.0636015
47	35	0.131946
48	35	0.0467941
2	36	0.0596919
6	36	0.0658594
7	36	0.0511592
11	36	0.0689797
16	36	0.0651529
18	36	0.0714558
19	36	0.0657483
20	36	0.0535262
25	36	0.0706691
29	36	0.0253016
39	36	0.077906
41	36	0.0557198
42	36	0.0808841
44	36	0.0585088
49	36	0.0716156
4	37	0.0526209
17	37	0.0513654
19	37	0.0664406
26	37	0.0794316
29	37	0.0908469
31	37	0.0612742
32	37	0.0510759
33	37	0.0785191
34	37	0.0880142
36	37	0.0579308
40	37	0.0783794
43	37	0.0631586
49	37	0.0529572
50	37	0.056215
3	38	0.0498942
8	38	0.0608799
9	38	0.0516967
11	38	0.0529575
13	38	0.05971
16	38	0.0555342
19	38	0.0698347
22	38	0.0612036
23	38	0.0692825
24	38	0.0489632
29	38	0.100427
34	38	0.0728918
35	38	0.0609361
46	38	0.0753698
49	38	0.0743179
50	38	0.0508514
3	39	0.0551494
4	39	0.069672
5	39	0.0589031
7	39	0.0578081
12	39	0.0612745
13	39	0.074653
15	39	0.0802114
16	39	0.0535988
21	39	0.0761205
25	39	0.0603492
28	39	0.0676873
29	39	0.0752359
30	39	0.0517614
37	39	0.0683275
40	39	0.0938668
41	39	0.0729648
46	39	0.0621576
50	39	0.0600671
2	40	0.0475282
4	40	0.0621517
8	40	0.0542892
11	40	0.0481057
15	40	0.0909982
17	40	0.064099
18	40	0.05591
20	40	0.0615986
21	40	0.0687974
22	40	0.0682913
24	40	0.0576238
25	40	0.062368
28	40	0.0844935
32	40	0.0561872
44	40	0.0536977
49	40	0.071214
1	41	0.0853902
6	41	0.0624348
9	41	0.0542322
12	41	0.0626704
24	41	0.0605229
25	41	0.0597217
32	41	0.0540014
36	41	0.0422104
38	41	0.0793637
48	41	0.0483508
2	42	0.0411334
4	42	0.0639748
5	42	0.0478236
6	42	0.0563138
7	42	0.0736313
9	42	0.05066
15	42	0.0830387
19	42	0.0662492
20	42	0.0610292
24	42	0.060397
26	42	0.0618727
29	42	0.0841424
30	42	0.0579538
35	42	0.0578949
36	42	0.0563476
39	42	0.0761279
44	42	0.0562358
45	42	0.11396
49	42	0.0578988
3	43	0.047475
11	43	0.0478058
18	43	0.0648457
23	43	0.0642868
27	43	0.103023
34	43	0.0763044
38	43	0.0770447
40	43	0.0891587
41	43	0.0647125
44	43	0.0574448
48	43	0.0477463
1	44	0.0686768
4	44	0.0665307
5	44	0.0469778
6	44	0.0723351
8	44	0.0560467
10	44	0.0670559
13	44	0.0611766
18	44	0.0733735
22	44	0.0512933
23	44	0.0610416
24	44	0.0647659
30	44	0.0567573
37	44	0.0667979
40	44	0.0767253
2	45	0.05287
9	45	0.0586176
15	45	0.0889873
18	45	0.0619505
22	45	0.0598699
25	45	0.0585126
31	45	0.0619447
34	45	0.0698622
35	45	0.0517235
37	45	0.0747584
42	45	0.0807402
43	45	0.0518121
44	45	0.0569524
50	45	0.0568181
1	46	0.0741961
3	46	0.0527203
12	46	0.0629727
21	46	0.0726951
25	46	0.0823231
26	46	0.0742361
28	46	0.0716739
30	46	0.0532598
32	46	0.064634
37	46	0.0784999
39	46	0.0607329
43	46	0.0634294
45	46	0.0541162
48	46	0.0554476
50	46	0.0524874
1	47	0.0775155
3	47	0.0473043
4	47	0.058468
10	47	0.0841127
13	47	0.0690612
14	47	0.0534823
26	47	0.0702316
27	47	0.0970967
31	47	0.0798538
33	47	0.079356
36	47	0.0530347
38	47	0.0676695
41	47	0.0549512
44	47	0.0537993
46	47	0.0515891
3	48	0.0488835
8	48	0.0528571
10	48	0.0831029
11	48	0.0616618
13	48	0.0780866
14	48	0.0479716
16	48	0.0553558
18	48	0.0544426
20	48	0.0533972
21	48	0.0746169
24	48	0.0652354
26	48	0.0537003
35	48	0.0681031
39	48	0.0565452
40	48	0.0922364
41	48	0.0690261
42	48	0.139709
1	49	0.0823729
2	49	0.047101
3	49	0.0617746
8	49	0.0576272
9	49	0.0432661
11	49	0.0628948
12	49	0.055747
19	49	0.0589466
20	49	0.0564745
27	49	0.0857585
30	49	0.0616358
33	49	0.0784485
35	49	0.0492735
36	49	0.054472
44	49	0.056363
2	50	0.0548877
4	50	0.0581699
5	50	0.0492493
10	50	0.084411
11	50	0.0587046
13	50	0.0643484
14	50	0.0495071
15	50	0.10067
25	50	0.0576623
28	50	0.0757673
31	50	0.0523893
35	50	0.0656708
37	50	0.0611072
39	50	0.0688141
46	50	0.0643475

## Sheet: OriginalNet
source	target	weight	(The OriginalNet indicates some known links in real debt network before it is reconstructed. )
3	1	0.0536159
5	1	0.055638
8	1	0.0660614
30	1	0.0624707
35	1	0.0574284
39	1	0.0568743
48	1	0.0494325
23	2	0.0622884
39	2	0.0768282
50	2	0.068497
10	3	0.0779051
20	3	0.0566404
37	3	0.0690799
43	3	0.0491983
50	3	0.0531454
18	4	0.072164
21	4	0.0693164
32	4	0.0528328
45	4	0.0603245
12	5	0.073067
18	5	0.0629084
29	5	0.0879907
30	5	0.0629083
9	6	0.0581867
30	6	0.0645929
33	6	0.064454
41	7	0.073266
45	7	0.064474
22	8	0.0657472
26	8	0.0732185
27	8	0.0765687
31	8	0.0603065
34	8	0.0637229
6	9	0.0561418
11	9	0.0558794
20	9	0.0579295
22	9	0.0556233
23	9	0.0627862
28	9	0.0727324
45	9	0.0554509
9	10	0.0598838
11	10	0.0621217
24	10	0.0546119
25	10	0.0638122
37	10	0.0697686
41	10	0.0661471
1	11	0.0949971
3	11	0.0499388
16	11	0.0502548
29	11	0.078342
50	11	0.0470236
3	12	0.0527279
7	12	0.0639672
16	12	0.0529938
19	12	0.0654774
26	12	0.0650141
38	12	0.066402
2	13	0.0536809
16	13	0.063245
17	13	0.0634484
36	13	0.0575643
39	13	0.0669897
46	13	0.0599481
6	14	0.067868
19	14	0.049651
21	14	0.0667986
5	15	0.0597716
34	15	0.0706757
44	15	0.054007
46	15	0.0521678
50	15	0.0640908
2	16	0.0575278
6	16	0.052351
19	16	0.0494635
26	16	0.0788464
28	16	0.0822263
48	16	0.060406
22	17	0.0605534
37	17	0.0625153
44	17	0.0582472
5	18	0.0556168
30	18	0.0576161
36	18	0.0526121
43	18	0.0537581
44	18	0.0529391
7	19	0.0556738
24	19	0.0670962
25	19	0.0722777
33	19	0.0856404
44	19	0.0432899
45	19	0.0548486
2	20	0.050374
22	20	0.0681256
23	20	0.0689124
24	20	0.0646618
31	20	0.0556835
33	20	0.0873569
4	21	0.0517437
7	21	0.059326
36	21	0.0413151
43	21	0.0593901
2	22	0.041139
4	22	0.0642355
18	22	0.0715205
28	22	0.0695151
35	22	0.0625985
40	22	0.0794476
5	23	0.0500471
9	23	0.0509927
14	23	0.0564596
16	23	0.0589122
32	23	0.0564086
34	23	0.0772567
42	23	0.0710813
44	23	0.0469531
46	23	0.061922
1	24	0.0693489
44	24	0.0557641
2	25	0.0522563
6	25	0.0613177
8	25	0.0644779
20	25	0.0427894
43	25	0.0530174
2	26	0.0493855
5	26	0.0481683
29	26	0.0864421
30	26	0.0595061
46	26	0.0538716
3	27	0.0625574
9	27	0.0507961
16	27	0.0544533
20	27	0.0507598
28	27	0.0880215
36	27	0.0562854
3	28	0.0475852
9	28	0.0448334
16	28	0.062134
20	28	0.0435546
25	28	0.0604942
30	28	0.0618352
34	28	0.0930711
36	28	0.0562491
38	28	0.0742612
4	29	0.0667366
8	29	0.060741
16	29	0.0628063
17	29	0.0542173
21	29	0.07838
23	29	0.0673452
30	29	0.0532694
34	29	0.0660172
2	30	0.0507921
37	30	0.0641969
39	30	0.0639455
41	30	0.060158
42	30	0.0708844
49	30	0.0685823
12	31	0.064291
19	31	0.0690076
39	31	0.0732503
45	31	0.0588721
12	32	0.0529906
13	32	0.0667662
31	32	0.0799207
46	32	0.0528341
47	32	0.139192
34	33	0.0904081
5	34	0.0504743
8	34	0.0695311
16	34	0.0497713
24	34	0.0473084
27	34	0.104095
48	34	0.0545872
5	35	0.0576978
6	35	0.0707097
17	35	0.0630549
21	35	0.0800059
32	35	0.066655
37	35	0.0788782
6	36	0.0658594
11	36	0.0689797
16	36	0.0651529
18	36	0.0710022
20	36	0.0535262
44	36	0.0585088
49	36	0.0716156
4	37	0.0526209
19	37	0.0664406
29	37	0.0908469
36	37	0.0579308
49	37	0.0529572
3	38	0.0498942
21	39	0.0761205
40	39	0.0944895
46	39	0.0625843
50	39	0.0600671
4	40	0.0621517
8	40	0.053329
15	40	0.0909982
25	40	0.062368
28	40	0.0844935
9	41	0.0542322
4	42	0.0639748
7	42	0.0730887
9	42	0.05066
49	42	0.0578988
11	43	0.0478058
40	43	0.0891587
41	43	0.0647125
44	43	0.0574448
10	44	0.0670559
18	45	0.0619505
22	45	0.0598699
25	45	0.0585126
31	45	0.0619447
35	45	0.0517235
42	45	0.0807402
50	45	0.0568181
3	46	0.0527203
28	46	0.0709976
50	46	0.0524874
3	47	0.0473043
26	47	0.0702316
27	47	0.0970967
36	47	0.0530347
10	48	0.0831029
11	48	0.0616618
20	48	0.0533972
21	48	0.0746169
35	48	0.0681031
40	48	0.0922364
2	49	0.047101
8	49	0.0576272
20	49	0.0564745
30	49	0.0616358
44	49	0.056363
2	50	0.0548877
4	50	0.0581699
11	50	0.0587046
13	50	0.0643484
39	50	0.0688141
46	50	0.0643475

## Sheet: UnrecNet
source	target	weight	(The UnrecNet are links that are not reconstructed in the real debt network)
15	9	0.0833257
8	12	0.0620629
8	15	0.0526324
38	25	0.0867302
23	30	0.0610903
44	31	0.0427153
45	42	0.0569798
42	48	0.0698544

## Sheet: OverrecNet
source	target	weight	(The OverrecNet is the reconstructed links that do not exist in the real debt network.)
13	6	0.0900676
49	9	0.0727917
7	23	0.0825081
36	29	0.0321122
29	36	0.0253016
46	38	0.0753698
31	50	0.0523893

[truncated: 1 more sheets: ReconstructedError]
